# Supplementary material for: The Impact of Simvastatin on Lipidomic Markers of Cardiovascular Risk in Human Liver Cells Is Secondary to the Modulation of Intracellular Cholesterol
Source: Metabolites. 2021 May 25;11(6):340. doi: 10.3390/metabo11060340 (PMC8228384; doi:10.3390/metabo11060340)
Supplement: Supplementary file 1 [file metabolites-11-00340-s001.zip]

Archive with 1 entries (1 files):
- metabolites-1218484-supplementary.XLSX
