# Supplementary material for: The Impact of Simvastatin on Lipidomic Markers of Cardiovascular Risk in Human Liver Cells Is Secondary to the Modulation of Intracellular Cholesterol
Source: Metabolites. 2021 May 25;11(6):340. doi: 10.3390/metabo11060340 (PMC8228384; doi:10.3390/metabo11060340)
Supplement: Supplementary file 1 [file metabolites-11-00340-s001.zip › metabolites-1218484-supplementary.XLSX]

## Sheet: Table S1
Table S1: Internal standards and mass spectrometry conditions used for lipid analysis in this study.
Lipid class/subclass	No.a	Parent ion	Fragment patternb	Internal standard	Internal Standard (pmol)/sample	Collision Energy
Sphingosine (Sph)	3	[M + H]+	NL, 18.0 Da	Sph(d17:1)	20	10
Sphingosine-1-phosphate (S1P)	3	[M + H]+	sphingoid base specific	S1P(18:1) d7	25	12
Dihydroceramide (dhCer)	6	[M + H]+	sphingoid base specific	dhCer(d18:0/8:0)	50	27
Ceramide (Cer(d))	46	[M + H]+	sphingoid base specific	Cer(d18:1-d7/18:0)	50	25
Deoxyceramide (Cer(m))	10	[M + H]+	sphingoid base specific	Cer(d18:1-d7/18:0)	50	35
Ceramide-1-phosphate (C1P)	1	[M + H]+	sphingoid base specific	Cer(d18:1-d7/18:0)	50	29
Monohexosylceramide (HexCer)	12	[M + H]+	sphingoid base specific	HexCer(d18:1/18:1)	50	35
Dihexosylceramide (Hex2Cer)	9	[M + H]+	sphingoid base specific	Hex2Cer(d18:1/18:1)	50	49
Trihexosylcermide (Hex3Cer)	6	[M + H]+	sphingoid base specific	Hex3Cer(d18:1/17:0)	25	61
GM3 ganglioside (GM3)	6	[M + H]+	sphingoid base specific	Hex3Cer(d18:1/17:0)	25	61
Sulfatide (SHexCer)	6	[M + H]+	PI, m/z 264.3	SHexCer(d18:1/12:0)	10	56
Sphingomyelin (SM)	39	[M + H]+	PI, m/z 184.1	SM(d18:1/12:0)	100	29
Phosphatidic acid (PA)	6	[M + H]+	NL, 115.0 Da	PA(17:0/17:0)	50	13
Phosphatidylcholine (PC)	61	[M + H]+	PI, m/z 184.1	PC(17:0/17:0)	100	25
Alkylphosphatidylcholine (PC(O))	18	[M + H]+	PI, m/z 184.1	PC(17:0/17:0)	100	25
Alkenylphosphatidylcholine (plasmalogen) (PC(P))	21	[M + H]+	PI, m/z 184.1	PC(17:0/17:0)	100	25
Lysophosphatidylcholine (LPC)	56	[M + H]+	PI, m/z 184.1 and m/z 104.1	LPC(13:0)	100	21
Lysoalkylphosphatidylcholine (lysoplatelet activating factor) (LPC(O))	10	[M + H]+	PI, m/z 104.1	LPC(13:0)	100	23
Lysoalkenylphosphatidylcholine (plasmalogen) (LPC(P))	5	[M + H]+	PI, m/z 104.1	LPC(13:0)	100	25
Phosphatidylethanolamine (PE)	34	[M + H]+	NL, 141.0 Da	PE(17:0/17:0)	100	19
Alkylphosphatidylethanolamine (PE(O))	5	[M + H]+	NL, 141.0 Da	PE(17:0/17:0)	100	19
Alkenylphosphatidylethanolamine (plasmalogen) (PE(P))	34	[M + H]+	Acyl chain specific	PE(17:0/17:0)	100	19
Lysophosphatidylethanolamine (LPE)	14	[M + H]+	NL, 141.0 Da	LPE(13:0)	100	17
Lysoalkenylphosphatidylethanolamine (plasmalogen) (LPE(P))	4	[M + H]+	NL, 171.9 Da	LPE(13:0)	100	19
Phosphatidylinositol (PI)	25	[M + NH4]+	NL, 277.0 Da	PE(17:0/17:0)	50	17
Lysophosphatidylinositol (LPI)	5	[M + NH4]+	NL, 277.0 Da	LPI(13:0)	20	21
Phosphatidylserine (PS)	7	[M + H]+	NL, 185.0 Da	PS(17:0/17:0)	50	23
Phosphatidylglycerol (PG)	3	[M + NH4]+	NL, 189.0 Da	PG(17:0/17:0)	50	17
Cholesteryl ester (CE)	28	[M + NH4]+	PI, m/z 369.3	CE(18:0) d6	1000	10
Free Cholesterol (COH)	1	[M + NH4]+ Insource Fragment	PI, m/z 161.2	COH(d7)	10000	19
Dehydrocholesterol ester (DE)	4	[M + NH4]+	PI, m/z 367.4	CE(18:0) d6	1000	10
Free fatty acid (FFA)	12	[M - H]-	SIM	FFA(18:1) d9	200	0
Acylcarnitine (AC)	4	[M + H]+	PI, m/z 85.1	AC(16:0) d3	10	30
Diacylglycerol (DG)	25	[M + NH4]+	NL, fatty acid	DG(15:0/15:0)	200	25
Triacylglycerol [SIM]	32	[M + NH4]+	NL, fatty acid	TG(15:0/15:0/15:0)	100	0
Triacylglycerol (neutral loss, for associations) (TG [NL])	75	[M + NH4]+	NL, fatty acid	TG(15:0/15:0/15:0)	100	25
Alkyldiacylglycerol (TG(O)	7	[M + NH4]+	NL, fatty acid	TG(15:0/15:0/15:0)	100	25
Alkyldiacylglycerol (neutral loss, for associations) (TG(O) [NL])	18	[M + NH4]+	NL, fatty acid	TG(15:0/15:0/15:0)	100	25
Ubiquinone	1	[M + NH4]+	PI, m/z 197.0	Hex3Cer(d18:1/17:0)	50	17
Total	662

## Sheet: Table S2
Table S2: Primer sequences used in this study.
Gene*	Direction	Primer sequence (5' to 3')
hRPLPOa	Forward	TCTACAACCCTGAAGTGCTTGAT
	Reverse	CAATCTGCAGACAGACACTGG
hHMGCRb	Forward	TCGGTGGCCTCTAGTGAGAT
	Reverse	TGTCCCCACTATGACTTCCC
hLDLRc	Forward	CTGGAAATTGCGCTGGAC
	Reverse	CGCAGACCCACTTGTAGGAG
hABCA1d	Forward	GACGCAAACACAAAAGTGGA
	Reverse	AACAAGCCATGTTCCCTCAG
hFASNe	Forward	GCTCCAGCCTCGCTCTC
	Reverse	AACTCCTGCAAGTTCTCCGA
hINSIG1f	Forward	CACGCCAGTGCTAAATTGGA
	Reverse	AAGGCCACTTCTGGAACGAT
hELOVL5g	Forward	TGCCTCACGAACTGATCCTT
	Reverse	TGTGCCCTGACAGAAGAAGT
hMBOAT7h	Forward	CCCTCCCTGATGGAGACAC
	Reverse	AGAACGGGCCTGTCATGATT
hACAT2i	Forward	AGGGATAGGAGACTCCAGCA
	Reverse	TGTCAGTCAGTGGCATCTCA

## Sheet: Table S3
Table S3: Effects of cholesterol modulating treatments on lipid classes in Hep3B cells.
#	Lipid Classesa	Controlb	Statinc					Cyclodextrind					COH-Cyclodextrine
		mean	mean	beta coeff f	LCIg	UCIh	pval_BHI	mean	beta coeff f	LCIg	UCIh	pval_BHI	mean	beta coeff f	LCIg	UCIh	pval_BHI
1	Sph	31.3205	25.955	-0.0208662	0.259957	0.259957	0.594853	32.083	0.729292	0.227156	0.227156	8.61309e-05	29.3185	-0.181946	0.260305	0.260305	0.19556
2	S1P	23.2534	20.3932	0.0380373	0.110887	0.110887	4.87266e-07	23.6177	0.700024	0.109935	0.109935	1.16257e-06	24.3531	-0.0114196	0.164895	0.164895	0.880437
3	dhCer	37.1644	83.0368	1.38182	0.188656	0.188656	0.144833	164.959	2.82836	0.175548	0.175548	2.60596e-10	69.1964	0.783791	0.312815	0.312815	0.000826737
4	Cer	619.339	455.841	-0.214866	0.24024	0.24024	0.691927	666.045	0.785052	0.22776	0.22776	5.46161e-05	859.751	0.363211	0.370973	0.370973	0.105507
5	DeoxyCer	1.28	1.41	0.142304	0.19	0.19	0.215094	2.28	0.84	0.18	0.18	1.1e-05	1.42	0.13	0.33	0.33	0.469202
6	Cer1P	0.38935	0.352031	0.0603421	0.263508	0.263508	0.00148736	0.470078	0.930717	0.280489	0.280489	6.99873e-05	0.48061	0.191935	0.246621	0.246621	0.184547
7	HexCer	163.567	104.169	-0.421177	0.176774	0.176774	0.152861	189.174	0.890337	0.246323	0.246323	4.0694e-05	396.661	1.1486	0.31892	0.31892	8.93966e-05
8	Hex2Cer	55.1926	57.7279	0.270895	0.312593	0.312593	0.00287088	80.8691	1.21475	0.293061	0.293061	2.40914e-05	61.1672	0.0584861	0.248658	0.248658	0.662616
9	Hex3Cer	325.808	333.791	0.254177	0.118268	0.118268	0.218835	334.717	0.722593	0.142662	0.142662	6.74923e-06	297.615	-0.223175	0.174495	0.174495	0.0448712
10	GM3	296.745	230.529	-0.161799	0.217916	0.217916	0.362857	347.679	0.910128	0.23146	0.23146	2.40914e-05	296.68	-0.11066	0.231083	0.231083	0.379093
11	GM1	17.939	13.7677	-0.191784	0.343533	0.343533	0.633469	14.1356	0.323413	0.379019	0.379019	0.120405	15.4819	-0.328769	0.410969	0.410969	0.17805
12	Sulfatide	139.261	124.084	0.0650636	0.217296	0.217296	0.000306612	128.994	0.590427	0.271436	0.271436	0.00131576	134.185	-0.153849	0.278066	0.278066	0.309293
13	SM	9590.07	11028.9	0.436701	0.143008	0.143008	4.87266e-07	10120.5	0.763881	0.19545	0.19545	2.40914e-05	9897.9	-0.0589559	0.326555	0.326555	0.733571
14	PA	668.935	265.588	-1.10151	0.158008	0.158008	0.0200462	297.352	-0.476487	0.164569	0.164569	0.000190738	587.577	-0.273347	0.220294	0.220294	0.0486692
15	PC	61179.1	41931.7	-0.318933	0.218735	0.218735	0.000300884	29595.2	-0.380174	0.208958	0.208958	0.00428876	84912.4	0.365736	0.329916	0.329916	0.0717201
16	PC(O)	84.9565	121.138	0.732535	0.231095	0.231095	0.00354403	99.2057	0.896973	0.196635	0.196635	1.33496e-05	78.7817	-0.20742	0.292363	0.292363	0.195015
17	PC(P)	142.998	168.86	0.465813	0.234237	0.234237	0.0367569	105.513	0.240626	0.195956	0.195956	0.0314612	118.501	-0.376833	0.360371	0.360371	0.0863256
18	LPC	1254.83	371.483	-1.11504	0.878464	0.878464	0.00374331	569.456	-0.0553235	0.878826	0.878826	0.891236	2421.66	1.28438	0.877781	0.877781	0.027855
19	LPC(O)	35.7146	20.7963	-0.536331	0.27461	0.27461	0.00137023	33.2881	0.5987	0.259738	0.259738	0.000954164	69.9975	0.910521	0.284567	0.284567	0.000155131
20	LPC(P)	4.6626	5.79127	0.548254	0.224167	0.224167	0.660781	4.66235	0.677358	0.252713	0.252713	0.000334205	8.82118	0.849822	0.245091	0.245091	0.000103744
21	PE	20238.7	16603	-0.0629402	0.242641	0.242641	0.594853	10762	-0.249185	0.253373	0.253373	0.07687	23077.5	0.0550321	0.473406	0.473406	0.821953
22	PE(O)	18.3131	14.6203	-0.114251	0.341238	0.341238	0.773326	17.3962	0.596195	0.347678	0.347678	0.00571297	16.2501	-0.265345	0.3638	0.3638	0.195015
23	PE(P)	785.885	655.298	-0.0547761	0.323485	0.323485	0.305503	513.633	0.0510504	0.279477	0.279477	0.738329	699.43	-0.276592	0.389423	0.389423	0.195015
24	LPE	1239.86	709.312	-0.381028	0.612485	0.612485	0.578873	632.469	-0.108219	0.609	0.609	0.738329	2088.55	0.854452	0.616884	0.616884	0.034554
25	LPE(P)	34.9001	31.553	0.0798097	0.216434	0.216434	0.174066	29.4937	0.433691	0.169384	0.169384	0.000451864	45.0097	0.273032	0.228225	0.228225	0.054304
26	PI	7517.41	5602.48	-0.196026	0.239507	0.239507	0.558103	4914.08	0.0527847	0.245287	0.245287	0.715268	8976.78	0.1404	0.414558	0.414558	0.521351
27	LPI	550.168	433.787	-0.0843914	0.214231	0.214231	0.00345867	527.578	0.652378	0.181169	0.181169	4.0694e-05	972.329	0.772448	0.171376	0.171376	1.49009e-05
28	PS	6239.18	4014.3	-0.407372	0.201954	0.201954	0.00326975	3602.22	-0.10922	0.196308	0.196308	0.29664	7390.61	0.135878	0.369496	0.369496	0.495148
29	PG	276.291	172.105	-0.468438	0.225565	0.225565	0.025986	319.04	0.87017	0.22132	0.22132	2.40914e-05	349.516	0.231812	0.313873	0.313873	0.195015
30	CE	9489.98	4504.88	-0.846984	0.616231	0.616231	0.00137023	7812.79	0.425811	0.611741	0.611741	0.204366	283668	4.89158	0.443442	0.443442	1.10647e-08
31	COH	39873	22884.2	-0.59534	0.241753	0.241753	0.00326975	11041.7	-1.19838	0.300614	0.300614	2.40914e-05	146852	1.75099	0.362661	0.362661	1.05376e-05
32	DE	127.681	69.2616	-0.631311	0.306931	0.306931	0.304814	74.2882	-0.121382	0.376055	0.376055	0.560326	1101.01	3.01958	0.348717	0.348717	5.94577e-08
33	FFA	167019	120884	-0.209353	0.329767	0.329767	0.000300884	162888	0.667963	0.30077	0.30077	0.00119043	150819	-0.227546	0.311197	0.311197	0.195015
34	AC	2.70057	1.20968	-0.94095	0.300843	0.300843	0.0111621	1.17866	-0.531492	0.308899	0.308899	0.00571297	2.23746	-0.394031	0.431942	0.431942	0.123213
35	DG	47303.9	30727.1	-0.356367	0.21848	0.21848	0.499481	26515.8	-0.124558	0.188628	0.188628	0.223546	46151.6	-0.193921	0.490257	0.490257	0.471334
36	TG(SIM)	6943.74	6622.19	0.147989	0.333266	0.333266	0.638317	4277.45	-0.0434611	0.315933	0.315933	0.785646	4060.64	-0.861173	0.28449	0.28449	0.000219922
37	TG [NL]	9881.98	8921.15	0.0854477	0.30015	0.30015	0.847111	4636.11	-0.422595	0.296002	0.296002	0.0159277	5232.02	-0.997026	0.304328	0.304328	0.000144977
38	TG(O)	235.806	198.493	-0.0709587	0.619308	0.619308	0.861628	189.767	0.324578	0.527808	0.527808	0.252364	169.591	-0.559618	0.433889	0.433889	0.0448712
39	TG(O) [NL]	27.1669	23.8074	0.0307877	0.363075	0.363075	1.086e-06	23.9897	0.479693	0.355875	0.355875	0.0206967	23.6277	-0.294931	0.31158	0.31158	0.113539
40	Ubiquinone	1231.95	388.502	-1.45724	0.23708	0.23708	0.00291775	695.605	-0.154085	0.285495	0.285495	0.303552	676.492	-0.958413	0.36566	0.36566	0.000638822

## Sheet: Table S4
Table S4: Effects of cholesterol modulating treatments on lipid species in Hep3B cells.
#	Lipid speciesa	Controlb	Statinc					Cyclodextrind					COH-Cyclodextrine
		mean	mean	beta coeff f	LCIg	UCIh	pval_BHI	mean	beta coeff f	LCIg	UCIh	pval_BHI	mean	beta coeff f	LCIg	UCIh	pval_BHI
1	PI(36:2)/PC(18:0_20:4)	1.72015	0.774426	-1.14801	0.18386	0.18386	3.08163e-06	0.345158	-2.31376	0.18202	0.18202	7.72189e-09	3.46263	1.00933	0.207238	0.207238	7.61533e-06
2	Sph(d16:1)	9.51537	9.30244	-0.0306122	0.176579	0.176579	0.814042	15.7415	0.719911	0.23317	0.23317	0.000200523	8.85354	-0.113002	0.251764	0.251764	0.418629
3	Sph(d18:1)	12.3339	12.496	0.0196214	0.414145	0.414145	0.966025	20.6592	0.767592	0.323337	0.323337	0.00109646	10.7504	-0.191685	0.396737	0.396737	0.38708
4	Sph(d18:2)	5.56269	5.32225	-0.0662158	0.291774	0.291774	0.743936	9.05274	0.704801	0.267453	0.267453	0.00055858	4.65969	-0.261948	0.306246	0.306246	0.138521
5	S1P(d18:0)	7.36737	7.38209	0.00185979	0.147606	0.147606	0.998325	11.7542	0.675889	0.116037	0.116037	2.0051e-06	7.17236	-0.0373219	0.122433	0.122433	0.582852
6	S1P(d18:1)	5.83553	6.11235	0.067997	0.176934	0.176934	0.565068	9.79097	0.746371	0.186443	0.186443	3.1925e-05	6.15353	0.0394548	0.363439	0.363439	0.848357
7	S1P(d18:2)	7.43181	7.69484	0.0503609	0.0978941	0.0978941	0.421058	11.979	0.68714	0.121237	0.121237	2.48938e-06	7.22674	-0.0415912	0.116801	0.116801	0.520678
8	Cer(d18:0/16:0)	7.05742	12.4435	0.81597	0.319711	0.319711	0.00131482	35.4719	2.31749	0.367874	0.367874	1.18187e-06	12.8687	0.836338	0.452483	0.452483	0.0057207
9	Cer(d18:0/18:0)	2.51117	2.74336	0.12711	0.310614	0.310614	0.536983	5.70389	1.18752	0.290167	0.290167	2.70504e-05	2.74933	0.122651	0.346362	0.346362	0.522072
10	Cer(d18:0/20:0)	4.76762	11.1315	1.21764	0.194802	0.194802	3.08163e-06	34.9647	2.87555	0.139203	0.139203	1.8681e-10	8.6078	0.818925	0.354158	0.354158	0.00141653
11	Cer(d18:0/22:0)	5.24954	14.8803	1.49625	0.190943	0.190943	6.80735e-07	51.3104	3.28889	0.131058	0.131058	5.37436e-11	12.3448	1.20799	0.309668	0.309668	3.5114e-05
12	Cer(d18:0/24:0)	5.79807	9.65348	0.749356	0.293398	0.293398	0.00131482	25.5998	2.15795	0.284808	0.284808	3.69799e-07	9.05584	0.638731	0.376828	0.376828	0.00915002
13	Cer(d18:0/24:1)	7.76475	35.4031	2.22697	0.413836	0.413836	7.31859e-06	81.7726	3.43762	0.403435	0.403435	1.47605e-07	12.1183	0.659934	0.479663	0.479663	0.0252349
14	Cer(d16:1/16:0)	5.30986	4.48718	-0.25405	0.337673	0.337673	0.22122	7.08303	0.397965	0.35147	0.35147	0.0506756	3.70851	-0.552575	0.428195	0.428195	0.0336424
15	Cer(d16:1/18:0)	2.12607	1.88105	-0.185115	0.297184	0.297184	0.315541	4.57532	1.08591	0.336286	0.336286	0.000144344	1.77037	-0.308425	0.439181	0.439181	0.216359
16	Cer(d16:1/20:0)	1.63889	1.60012	-0.0325116	0.261592	0.261592	0.870029	4.50694	1.46515	0.240727	0.240727	1.51869e-06	1.67869	0.0358341	0.265473	0.265473	0.814026
17	Cer(d16:1/22:0)	4.75048	3.78623	-0.338444	0.295672	0.295672	0.0739394	7.99791	0.756879	0.212236	0.212236	7.31978e-05	5.17428	0.103851	0.348473	0.348473	0.591365
18	Cer(d16:1/23:0)	3.04718	2.50137	-0.321289	0.414341	0.414341	0.206452	3.60491	0.241772	0.242399	0.242399	0.0779132	2.45756	-0.330017	0.348765	0.348765	0.104706
19	Cer(d16:1/24:0)	7.24139	5.03541	-0.515176	0.261463	0.261463	0.00638362	7.68484	0.0953052	0.259881	0.259881	0.485031	7.58193	0.0493739	0.386961	0.386961	0.82401
20	Cer(d16:1/24:1)	8.65034	5.13201	-0.753393	0.301784	0.301784	0.00150271	8.0047	-0.107804	0.279444	0.279444	0.465736	5.67293	-0.636903	0.438939	0.438939	0.0202769
21	Cer(d17:1/16:0)	4.35375	4.6191	0.0990437	0.365723	0.365723	0.694618	8.05166	0.877875	0.456332	0.456332	0.00395511	3.58659	-0.276135	0.406257	0.406257	0.229988
22	Cer(d17:1/18:0)	1.93667	1.73454	-0.156759	0.287356	0.287356	0.387474	3.49444	0.854199	0.28007	0.28007	0.000217581	1.74113	-0.161947	0.338809	0.338809	0.391062
23	Cer(d17:1/20:0)	0.573007	0.529654	-0.120456	0.22259	0.22259	0.392053	1.29781	1.17205	0.227593	0.227593	4.90601e-06	0.619194	0.106422	0.215991	0.215991	0.378477
24	Cer(d17:1/22:0)	1.85505	1.94764	0.0558836	0.387092	0.387092	0.851822	4.40703	1.26396	0.251643	0.251643	5.89875e-06	2.70836	0.526854	0.413304	0.413304	0.0356173
25	Cer(d17:1/23:0)	1.1345	0.966069	-0.200653	0.40068	0.40068	0.433611	1.66581	0.579088	0.424336	0.424336	0.0230814	1.00712	-0.161069	0.466353	0.466353	0.530703
26	Cer(d17:1/24:0)	3.45012	2.78458	-0.323776	0.328688	0.328688	0.112946	5.13577	0.579717	0.217507	0.217507	0.000513198	3.7804	0.120957	0.316197	0.316197	0.489372
27	Cer(d17:1/24:1)	5.09509	4.26016	-0.248312	0.31186	0.31186	0.194701	7.69278	0.612077	0.272665	0.272665	0.00154941	4.55388	-0.20376	0.518369	0.518369	0.479972
28	Cer(d18:1/14:0)	6.15816	5.69987	-0.103369	0.279652	0.279652	0.575968	13.4475	1.13676	0.268365	0.268365	2.12273e-05	4.28456	-0.52096	0.311927	0.311927	0.00994719
29	Cer(d18:1/16:0)	83.472	74.8917	-0.146219	0.218196	0.218196	0.278088	176.049	1.08614	0.222778	0.222778	7.42784e-06	93.2376	0.140466	0.375125	0.375125	0.498931
30	Cer(d18:1/17:0)	1.12087	1.36053	0.281288	0.277746	0.277746	0.106523	3.25388	1.54261	0.259512	0.259512	1.75705e-06	1.47324	0.369468	0.399225	0.399225	0.111159
31	Cer(d18:1/18:0)	9.68056	9.98599	0.057373	0.231419	0.231419	0.721704	39.7368	2.04777	0.244318	0.244318	1.54338e-07	15.3175	0.641952	0.397572	0.397572	0.0119754
32	Cer(d18:1/19:0)	0.693064	0.712772	-0.00301799	0.40681	0.40681	0.998325	2.05041	1.56765	0.163717	0.163717	6.85994e-08	0.701733	-0.000217352	0.298789	0.298789	0.998739
33	Cer(d18:1/20:0)	11.9485	12.4147	0.0550868	0.193842	0.193842	0.683999	45.2059	1.92564	0.143324	0.143324	6.3547e-09	23.323	0.939663	0.345198	0.345198	0.000458978
34	Cer(d18:1/21:0)	1.6628	1.78879	0.106647	0.180026	0.180026	0.339487	4.3901	1.39047	0.257712	0.257712	3.45683e-06	1.92421	0.206453	0.220293	0.220293	0.107489
35	Cer(d18:1/22:0)	47.4402	41.2272	-0.188492	0.261445	0.261445	0.241443	124.541	1.40768	0.254877	0.254877	3.04535e-06	118.83	1.31128	0.39845	0.39845	0.000128482
36	Cer(d18:1/23:0)	15.3337	10.7287	-0.496614	0.308415	0.308415	0.0192106	17.9603	0.251437	0.285542	0.285542	0.112504	12.739	-0.26341	0.37814	0.37814	0.220208
37	Cer(d18:1/24:0)	62.1905	42.7319	-0.520385	0.297413	0.297413	0.0127137	76.3624	0.318935	0.289592	0.289592	0.0560389	128.006	1.04266	0.389775	0.389775	0.00051232
38	Cer(d18:1/24:1)	176.537	148.483	-0.226312	0.30633	0.30633	0.230307	242.538	0.483811	0.296555	0.296555	0.00986319	184.676	0.0607409	0.431001	0.431001	0.806245
39	Cer(d18:1/26:0)	3.30326	3.18606	-0.114401	0.491467	0.491467	0.740125	5.71281	0.788727	0.241666	0.241666	0.000135962	3.85244	0.210458	0.297815	0.297815	0.214466
40	Cer(d18:2/14:0)	1.15403	1.06977	-0.103802	0.344286	0.344286	0.660185	2.09316	0.841252	0.439964	0.439964	0.0040749	0.714008	-0.707501	0.421548	0.421548	0.00968894
41	Cer(d18:2/16:0)	5.97988	5.39915	-0.139156	0.278666	0.278666	0.434377	8.83774	0.565476	0.308337	0.308337	0.00525793	3.99883	-0.602221	0.417292	0.417292	0.0208153
42	Cer(d18:2/18:0)	2.56716	3.13779	0.279226	0.304124	0.304124	0.136397	5.84924	1.18634	0.263365	0.263365	1.33885e-05	2.35052	-0.164274	0.417259	0.417259	0.479972
43	Cer(d18:2/20:0)	1.28107	1.6043	0.355112	0.352707	0.352707	0.107493	3.32381	1.4053	0.356302	0.356302	3.49719e-05	1.46762	0.217283	0.391538	0.391538	0.324401
44	Cer(d18:2/21:0)	0.396823	0.4264	0.104585	0.240846	0.240846	0.505216	0.666214	0.750154	0.229871	0.229871	0.000135962	0.382594	-0.0474972	0.213551	0.213551	0.693785
45	Cer(d18:2/22:0)	7.04091	6.11141	-0.198001	0.291994	0.291994	0.271905	12.9186	0.878451	0.303734	0.303734	0.000308219	10.5136	0.556833	0.421667	0.421667	0.0305591
46	Cer(d18:2/23:0)	2.81504	2.47024	-0.190368	0.352258	0.352258	0.392071	3.12512	0.151688	0.351427	0.351427	0.421959	2.32161	-0.283073	0.371403	0.371403	0.182676
47	Cer(d18:2/24:0)	8.49082	6.36487	-0.414493	0.311337	0.311337	0.0432446	7.23467	-0.218993	0.253277	0.253277	0.118543	13.168	0.625475	0.352639	0.352639	0.00720596
48	Cer(d18:2/24:1)	21.1687	17.7144	-0.234008	0.28565	0.28565	0.182129	17.341	-0.271158	0.316509	0.316509	0.121007	14.1927	-0.583992	0.423256	0.423256	0.0250849
49	Cer(d19:1/20:0)	1.42783	1.33932	-0.12198	0.337958	0.337958	0.585462	2.37451	0.723987	0.242028	0.242028	0.000250605	1.54267	0.10536	0.224631	0.224631	0.398185
50	Cer(d19:1/22:0)	0.866648	0.918519	0.0881581	0.365287	0.365287	0.727405	1.86244	1.11681	0.331315	0.331315	0.000111484	1.1169	0.360551	0.41099	0.41099	0.130635
51	Cer(d19:1/23:0)	0.807252	0.967173	0.273379	0.338936	0.338936	0.189625	1.26748	0.674837	0.285965	0.285965	0.0011417	0.712009	-0.196711	0.458281	0.458281	0.440625
52	Cer(d19:1/24:0)	1.30814	1.3082	-0.00781454	0.250938	0.250938	0.983062	2.10167	0.673363	0.27526	0.27526	0.000893053	1.3284	-0.0139542	0.384083	0.384083	0.947093
53	Cer(d19:1/24:1)	2.81431	2.49323	-0.167493	0.277491	0.277491	0.330992	3.85315	0.462573	0.266231	0.266231	0.00713096	1.62388	-0.796645	0.329594	0.329594	0.00102868
54	Cer(d19:1/26:0)	0.83184	0.864922	0.0402917	0.361126	0.361126	0.887567	1.35087	0.707369	0.242009	0.242009	0.000287965	0.708745	-0.259929	0.418835	0.418835	0.270894
55	Cer(d20:1/22:0)	3.93365	4.22543	0.113442	0.193372	0.193372	0.34519	8.38	1.09207	0.252233	0.252233	1.84981e-05	5.86022	0.565728	0.310657	0.310657	0.00617708
56	Cer(d20:1/23:0)	0.853543	0.904381	0.101522	0.30975	0.30975	0.628748	1.13586	0.432745	0.298955	0.298955	0.017705	0.707969	-0.252515	0.315128	0.315128	0.16316
57	Cer(d20:1/24:0)	2.39742	2.08194	-0.184192	0.309046	0.309046	0.337723	3.88711	0.702285	0.369453	0.369453	0.00422332	3.03028	0.327699	0.427799	0.427799	0.180596
58	Cer(d20:1/24:1)	4.07428	4.28426	0.0865592	0.266858	0.266858	0.633281	6.6134	0.713694	0.262973	0.262973	0.000461518	3.80485	-0.122762	0.436569	0.436569	0.614624
59	Cer(d20:1/26:0)	1.6409	1.67921	0.0528961	0.40252	0.40252	0.862707	2.8964	0.827561	0.445206	0.445206	0.00484735	1.49259	-0.135837	0.474636	0.474636	0.607788
60	Cer(m18:0/20:0)	1.40555	2.11281	0.547419	0.423576	0.423576	0.0479632	3.84197	1.44755	0.275592	0.275592	4.14661e-06	1.64264	0.170761	0.505267	0.505267	0.53972
61	Cer(m18:0/22:0)	1.31953	1.77445	0.426233	0.175679	0.175679	0.00177209	3.04799	1.21002	0.144842	0.144842	1.54338e-07	1.85976	0.451685	0.399692	0.399692	0.0576747
62	Cer(m18:0/23:0)	0.57053	0.518467	-0.132726	0.211545	0.211545	0.312288	0.927929	0.696627	0.273864	0.273864	0.000707464	0.530983	-0.116026	0.301975	0.301975	0.487894
63	Cer(m18:0/24:0)	0.84793	0.940152	0.166071	0.445557	0.445557	0.574448	1.58343	0.940871	0.361141	0.361141	0.00059984	1.29049	0.578027	0.583901	0.583901	0.0914395
64	Cer(m18:0/24:1)	1.73411	1.78355	0.0540496	0.289363	0.289363	0.798739	3.26133	0.922925	0.297233	0.297233	0.000193918	1.47976	-0.259888	0.471717	0.471717	0.326025
65	Cer(m18:1/20:0)	1.50097	2.16034	0.543167	0.252219	0.252219	0.00370489	3.41011	1.19513	0.287803	0.287803	2.48183e-05	1.79709	0.226728	0.465545	0.465545	0.383943
66	Cer(m18:1/22:0)	1.64081	1.37328	-0.269634	0.268735	0.268735	0.108194	2.46114	0.578016	0.229028	0.229028	0.00074836	2.10594	0.343034	0.284327	0.284327	0.0443343
67	Cer(m18:1/23:0)	0.50042	0.544371	0.125336	0.34406	0.34406	0.58116	0.624454	0.327839	0.325307	0.325307	0.0754473	0.448442	-0.169235	0.397618	0.397618	0.442918
68	Cer(m18:1/24:0)	1.20654	0.821786	-0.517627	0.448661	0.448661	0.0723691	1.26466	0.107333	0.435627	0.435627	0.635371	1.4857	0.317924	0.504771	0.504771	0.263382
69	Cer(m18:1/24:1)	2.07744	2.02994	0.000727257	0.424581	0.424581	0.998534	2.38565	0.222785	0.454794	0.454794	0.362548	1.54131	-0.420447	0.499435	0.499435	0.144156
70	Cer1P(d18:1/16:0)	0.34725	0.366887	0.0603421	0.263508	0.263508	0.743936	0.672269	0.930717	0.280489	0.280489	0.000124547	0.401184	0.191935	0.246621	0.246621	0.174435
71	HexCer(d16:1/18:0)	2.56071	2.90913	0.185486	0.205312	0.205312	0.142348	5.7083	1.13419	0.330175	0.330175	9.62858e-05	2.67709	0.0462433	0.308888	0.308888	0.796099
72	HexCer(d16:1/20:0)	3.04033	2.66207	-0.188198	0.219461	0.219461	0.162936	4.97527	0.698639	0.302374	0.302374	0.00131371	2.22546	-0.447062	0.223115	0.223115	0.00358463
73	HexCer(d16:1/22:0)	3.24934	2.78615	-0.232054	0.226366	0.226366	0.103158	5.00611	0.620098	0.1765	0.1765	8.1237e-05	3.62521	0.15419	0.178842	0.178842	0.136092
74	HexCer(d16:1/24:0)	3.70642	3.5866	-0.0590708	0.242661	0.242661	0.724988	5.8248	0.651884	0.157847	0.157847	2.549e-05	3.6664	-0.0379378	0.302285	0.302285	0.825349
75	HexCer(d18:1/16:0)	41.7021	33.3365	-0.329584	0.405281	0.405281	0.185622	96.276	1.15128	0.553706	0.553706	0.00248827	103.482	1.25336	0.588038	0.588038	0.00239446
76	HexCer(d18:1/18:0)	6.60527	6.7287	0.00974285	0.307081	0.307081	0.983062	20.3056	1.60361	0.303217	0.303217	4.02466e-06	8.99839	0.419206	0.355099	0.355099	0.0481103
77	HexCer(d18:1/20:0)	6.24046	5.351	-0.215374	0.180326	0.180326	0.0641152	17.6016	1.49659	0.221694	0.221694	7.27091e-07	11.0708	0.814483	0.298683	0.298683	0.000458978
78	HexCer(d18:1/22:0)	12.5478	10.9474	-0.196814	0.277942	0.277942	0.249981	25.7931	1.04041	0.272137	0.272137	4.47903e-05	43.2102	1.75503	0.406434	0.406434	1.7691e-05
79	HexCer(d18:1/24:0)	21.4155	13.5992	-0.653323	0.166059	0.166059	6.82244e-05	28.9832	0.435046	0.190947	0.190947	0.00141293	76.407	1.82247	0.259844	0.259844	4.5635e-07
80	HexCer(d18:1/24:1)	38.4431	22.1655	-0.793653	0.172582	0.172582	2.34419e-05	52.9176	0.457035	0.206261	0.206261	0.00166115	64.7275	0.72435	0.335284	0.335284	0.00218632
81	HexCer(d18:2/22:0)	2.10602	1.98913	-0.0848044	0.298308	0.298308	0.683999	3.55529	0.763844	0.23605	0.23605	0.000142839	2.43707	0.197014	0.351145	0.351145	0.319302
82	HexCer(d18:2/24:0)	3.40847	2.6546	-0.372181	0.290784	0.290784	0.0498598	4.91554	0.516411	0.299362	0.299362	0.00738401	5.45311	0.672441	0.268548	0.268548	0.000820876
83	Hex2Cer(d16:1/16:0)	2.76708	3.5917	0.359916	0.32206	0.32206	0.0798439	5.22065	0.91912	0.229091	0.229091	3.16407e-05	2.10995	-0.393405	0.261453	0.261453	0.0170921
84	Hex2Cer(d16:1/24:1)	2.57864	3.02389	0.191783	0.400185	0.400185	0.45343	5.50617	1.08134	0.286359	0.286359	4.85265e-05	2.19626	-0.248486	0.305936	0.305936	0.158112
85	Hex2Cer(d18:1/16:0)	12.4705	12.1992	-0.0729434	0.523389	0.523389	0.856721	25.1494	1.01217	0.374326	0.374326	0.000472677	9.50924	-0.385542	0.353615	0.353615	0.0661848
86	Hex2Cer(d18:1/20:0)	3.89686	4.24782	0.120123	0.436436	0.436436	0.69086	9.75508	1.31044	0.458196	0.458196	0.000331571	3.33378	-0.218886	0.396088	0.396088	0.324904
87	Hex2Cer(d18:1/22:0)	6.83374	9.70252	0.50126	0.385711	0.385711	0.0470776	17.0235	1.31314	0.380666	0.380666	9.36293e-05	9.84047	0.543121	0.294132	0.294132	0.00573387
88	Hex2Cer(d18:1/24:0)	9.77079	12.0877	0.352069	0.452372	0.452372	0.205462	25.8131	1.4394	0.479742	0.479742	0.000246071	14.2499	0.582778	0.473312	0.473312	0.040803
89	Hex2Cer(d18:1/24:1)	6.44063	8.51335	0.406674	0.308197	0.308197	0.0450279	16.1584	1.3074	0.402167	0.402167	0.000138372	5.9415	-0.114988	0.325541	0.325541	0.522072
90	Hex2Cer(d18:2/16:0)	2.47107	2.85798	0.202248	0.356185	0.356185	0.363795	4.5771	0.891561	0.31733	0.31733	0.000368796	1.79779	-0.44893	0.281098	0.281098	0.0125963
91	Hex2Cer(d18:2/24:1)	2.49326	3.8607	0.61014	0.370725	0.370725	0.0171	6.0479	1.27545	0.29033	0.29033	1.64064e-05	2.45313	-0.0376386	0.344662	0.344662	0.848357
92	Hex3Cer(d18:1/16:0)	98.0731	114.384	0.224501	0.153176	0.153176	0.0290676	140.284	0.511819	0.208754	0.208754	0.000886303	57.1769	-0.79722	0.284712	0.284712	0.000386862
93	Hex3Cer(d18:1/18:0)	24.6207	31.9008	0.408342	0.435987	0.435987	0.128866	47.9669	1.00811	0.395487	0.395487	0.000699539	23.0904	-0.0751376	0.49333	0.49333	0.793134
94	Hex3Cer(d18:1/20:0)	21.007	29.1293	0.475376	0.25434	0.25434	0.00868034	44.3831	1.07473	0.294161	0.294161	6.25184e-05	20.2119	-0.0630214	0.312648	0.312648	0.722979
95	Hex3Cer(d18:1/22:0)	54.7141	67.2241	0.292501	0.262417	0.262417	0.0801361	89.6635	0.713128	0.233006	0.233006	0.000212814	64.4185	0.235086	0.239974	0.239974	0.0935697
96	Hex3Cer(d18:1/24:0)	28.5032	28.4607	0.00272933	0.248443	0.248443	0.998325	45.0194	0.649574	0.318651	0.318651	0.00280307	33.2518	0.215001	0.309699	0.309699	0.221549
97	Hex3Cer(d18:1/24:1)	62.8	74.8294	0.250806	0.164415	0.164415	0.0244798	112.008	0.831875	0.172389	0.172389	7.93092e-06	51.3395	-0.294496	0.179215	0.179215	0.0109389
98	GM3(d18:1/16:0)	52.8209	44.9456	-0.226284	0.202658	0.202658	0.0798439	86.9798	0.724164	0.216612	0.216612	0.000117738	32.4697	-0.698666	0.22471	0.22471	0.000187738
99	GM3(d18:1/18:0)	17.1309	17.4131	0.0338344	0.429665	0.429665	0.922196	33.708	0.968043	0.484062	0.484062	0.00312822	15.9465	-0.0767208	0.372725	0.372725	0.717974
100	GM3(d18:1/20:0)	79.6642	76.6628	-0.057559	0.209902	0.209902	0.69086	214.701	1.42681	0.221319	0.221319	9.73959e-07	74.0842	-0.119017	0.285397	0.285397	0.452621
101	GM3(d18:1/22:0)	54.1385	48.4961	-0.156056	0.338691	0.338691	0.473561	75.0703	0.448767	0.424701	0.424701	0.0643444	61.8357	0.185331	0.373452	0.373452	0.375213
102	GM3(d18:1/24:0)	28.3308	23.1659	-0.332694	0.456749	0.456749	0.235809	51.2467	0.832691	0.402446	0.402446	0.00256549	38.3581	0.440319	0.296536	0.296536	0.0180944
103	GM3(d18:1/24:1)	33.764	28.0229	-0.29351	0.342327	0.342327	0.162936	40.7788	0.270898	0.226081	0.226081	0.0409381	24.8969	-0.497167	0.459285	0.459285	0.0678006
104	GM1(d18:1/16:0)	16.4559	14.2509	-0.191784	0.343533	0.343533	0.374416	20.4856	0.323413	0.379019	0.379019	0.122278	13.1352	-0.328769	0.410969	0.410969	0.163559
105	Sulfatide (d18:1:/16:0(OH))	15.605	15.6213	0.00368781	0.380563	0.380563	0.998325	23.5333	0.606747	0.334244	0.334244	0.00558044	14.2499	-0.118149	0.33975	0.33975	0.529092
106	Sulfatide (d18:1:/16:0)	22.6954	22.505	0.00309175	0.411284	0.411284	0.998325	34.7104	0.626345	0.410148	0.410148	0.0137737	19.4123	-0.21533	0.426544	0.426544	0.366706
107	Sulfatide (d18:1:/24:0(OH))	20.3441	19.0719	-0.0962279	0.3683	0.3683	0.709994	31.8069	0.642647	0.363059	0.363059	0.00644907	17.3706	-0.226574	0.350782	0.350782	0.250723
108	Sulfatide (d18:1:/24:0)	26.1353	25.2978	-0.0347421	0.267848	0.267848	0.864397	37.3416	0.510324	0.347045	0.347045	0.0164789	24.9578	-0.0749383	0.362728	0.362728	0.717974
109	Sulfatide (d18:1:/24:1(OH))	29.6074	34.5838	0.237033	0.355341	0.355341	0.279632	43.9035	0.584231	0.34612	0.34612	0.00817323	26.7289	-0.136388	0.364834	0.364834	0.498931
110	Sulfatide (d18:1:/24:1)	10.0651	12.1176	0.271554	0.337448	0.337448	0.189956	15.846	0.66822	0.289811	0.289811	0.00132636	9.07852	-0.141857	0.31979	0.31979	0.423719
111	SM(d17:1/14:0)	6.55755	6.21189	-0.0682706	0.315885	0.315885	0.756731	9.56333	0.545124	0.358494	0.358494	0.0140278	3.40079	-0.943603	0.345895	0.345895	0.000458978
112	SM(d18:0/14:0)	44.1477	85.6075	0.965848	0.226194	0.226194	3.72363e-05	171.235	1.95974	0.26159	0.26159	3.83682e-07	41.7279	-0.102781	0.390989	0.390989	0.638566
113	SM(d18:1/14:0/SM(d16:1/16:0)	234.344	230.678	-0.0177553	0.187524	0.187524	0.905041	286.644	0.286922	0.24662	0.24662	0.0456864	125.454	-0.924863	0.354041	0.354041	0.000605103
114	SM(d18:2/14:0)	14.9846	14.7794	-0.0390741	0.4056	0.4056	0.90377	21.9931	0.555578	0.304387	0.304387	0.00540464	8.02672	-0.897791	0.298981	0.298981	0.000242736
115	SM(d17:1/16:0)	154.125	146.126	-0.0756394	0.179057	0.179057	0.522088	181.149	0.220271	0.272748	0.272748	0.142059	91.8058	-0.770675	0.331286	0.331286	0.00136066
116	SM(d18:0/16:0)	1711.57	4500.03	1.3963	0.107034	0.107034	2.76478e-08	7002.24	2.02668	0.183748	0.183748	2.08922e-08	2007.52	0.207094	0.291958	0.291958	0.213425
117	SM(d18:1/16:0)	3367.77	3224.56	-0.0624262	0.17766	0.17766	0.597341	3186.1	-0.0850304	0.218016	0.218016	0.4625	2497.38	-0.464711	0.376115	0.376115	0.0406243
118	SM(d18:2/16:0)	232.314	212.43	-0.137876	0.372455	0.372455	0.575968	300.984	0.375272	0.319309	0.319309	0.0441957	163.817	-0.520554	0.399444	0.399444	0.0324475
119	SM(34:3)	3.61298	3.68424	0.0249959	0.295485	0.295485	0.916976	4.36279	0.274919	0.258364	0.258364	0.0633156	2.13721	-0.769881	0.336921	0.336921	0.00152481
120	SM(d16:1/19:0)	19.8664	20.8365	0.0709206	0.17987	0.17987	0.551414	24.3074	0.279083	0.272017	0.272017	0.0707584	12.0342	-0.739233	0.297827	0.297827	0.000869487
121	SM(d18:1/17:0)/SM(d17:1/18:0)	68.6093	71.1384	0.0427624	0.312891	0.312891	0.858739	104.863	0.605216	0.301989	0.301989	0.00309441	73.781	0.0744642	0.41886	0.41886	0.758798
122	SM(d18:2/17:0)	5.01108	5.08283	0.0207067	0.263176	0.263176	0.922196	8.68356	0.781596	0.32269	0.32269	0.000954453	3.78103	-0.438816	0.409001	0.409001	0.0699286
123	SM(35:2) (b)	1.67278	1.33513	-0.317625	0.374965	0.374965	0.167302	1.4258	-0.228038	0.394643	0.394643	0.282902	1.30039	-0.393804	0.524282	0.524282	0.188722
124	SM(d18:1/18:0/SM(d16:1/20:0)	295.429	340.933	0.20808	0.232411	0.232411	0.144978	434.498	0.555716	0.245431	0.245431	0.00146661	333.303	0.149052	0.37229	0.37229	0.471692
125	SM(d18:2/18:0)	120.418	112.364	-0.0945745	0.213475	0.213475	0.494248	176.264	0.546129	0.270467	0.270467	0.00296022	125.705	0.045931	0.334452	0.334452	0.811224
126	SM(d18:2/18:1)	7.37576	6.97821	-0.0803	0.172267	0.172267	0.467229	7.29023	-0.0169539	0.171533	0.171533	0.855988	7.72646	0.0523848	0.275572	0.275572	0.738895
127	SM(37:1)	11.5349	13.1836	0.192407	0.214489	0.214489	0.144473	17.6897	0.611263	0.247023	0.247023	0.00083762	10.2542	-0.198278	0.368704	0.368704	0.338139
128	SM(37:2)	3.37682	4.05261	0.265208	0.22995	0.22995	0.0723691	5.33025	0.632832	0.374147	0.374147	0.0081244	3.50156	0.0498179	0.259804	0.259804	0.737278
129	SM(d18:1/20:0)/SM(d16:1/22:0)	110.255	126.069	0.193574	0.155106	0.155106	0.0551233	137.698	0.314432	0.204888	0.204888	0.0134321	153.967	0.456531	0.32618	0.32618	0.023638
130	SM(d18:2/20:0)	56.6976	64.5174	0.187544	0.143134	0.143134	0.0460135	66.8623	0.233249	0.19163	0.19163	0.0384816	59.3452	0.0440277	0.30604	0.30604	0.803715
131	SM(d16:1/23:0)/SM(d17:1/22:0)	19.4256	20.8779	0.104469	0.213903	0.213903	0.444679	28.9336	0.57539	0.213036	0.213036	0.000474364	22.9903	0.21729	0.363559	0.363559	0.288879
132	SM(d18:0/22:0)	21.5702	72.2493	1.74594	0.139788	0.139788	2.76478e-08	109.932	2.34725	0.177745	0.177745	6.3547e-09	59.6851	1.44185	0.332705	0.332705	1.74556e-05
133	SM(d18:1/22:0)/SM(d16:1/24:0)	270.43	289.901	0.101032	0.155379	0.155379	0.292576	333.197	0.295866	0.202341	0.202341	0.0168495	540.406	0.979338	0.298013	0.298013	0.000129076
134	SM(d16:1/24:1)	99.0263	118.051	0.254032	0.175758	0.175758	0.0303795	126.644	0.351621	0.203028	0.203028	0.00722729	104.604	0.0414164	0.392433	0.392433	0.852311
135	SM(d18:2/22:0)	48.2935	46.7227	-0.0485219	0.215177	0.215177	0.744558	74.7576	0.621084	0.269646	0.269646	0.00132636	71.1013	0.537522	0.330145	0.330145	0.0114798
136	SM(40:3)	24.9758	28.829	0.209054	0.214808	0.214808	0.116431	39.6426	0.663288	0.247967	0.247967	0.000501363	26.2178	0.0393955	0.394111	0.394111	0.858043
137	SM(41:0)	8.3489	20.478	1.30342	0.223066	0.223066	4.2754e-06	31.6969	1.93321	0.225363	0.225363	1.47475e-07	9.68453	0.194237	0.379291	0.379291	0.359789
138	SM(41:1) (a)	75.4811	75.5534	0.0033438	0.192168	0.192168	0.993783	81.9915	0.116993	0.21976	0.21976	0.322975	74.5974	-0.0397637	0.341646	0.341646	0.838646
139	SM(d17:1/24:1)	71.4054	76.0675	0.095319	0.204593	0.204593	0.467229	80.6447	0.172899	0.248255	0.248255	0.200927	64.6166	-0.169061	0.367024	0.367024	0.40776
140	SM(d18:2/23:0)	15.7707	14.9556	-0.07763	0.339791	0.339791	0.743936	21.9223	0.479405	0.327445	0.327445	0.0167812	17.3631	0.113988	0.452262	0.452262	0.652842
141	SM(d18:1/24:0)	292.982	306.991	0.072338	0.194489	0.194489	0.574562	354.383	0.273225	0.235974	0.235974	0.0465468	563.047	0.927636	0.31728	0.31728	0.000287309
142	SM(d18:1/24:1)	892.224	1002.03	0.171382	0.166597	0.166597	0.102339	782.86	-0.190782	0.211968	0.211968	0.105813	791.793	-0.195021	0.335133	0.335133	0.301864
143	SM(d18:2/24:0)	72.4942	73.761	0.0216107	0.34491	0.34491	0.942862	94.6797	0.376717	0.371932	0.371932	0.0741847	107.681	0.545725	0.454921	0.454921	0.0452494
144	SM(43:1)	10.517	11.9533	0.184251	0.119364	0.119364	0.0235114	13.8216	0.391505	0.142203	0.142203	0.000423105	11.7426	0.128859	0.332443	0.332443	0.484062
145	SM(d19:1/24:1)	8.44603	10.1087	0.268061	0.188088	0.188088	0.0325248	8.91958	0.0782369	0.251026	0.251026	0.553374	4.34015	-0.976988	0.333873	0.333873	0.000287121
146	SM(43:2) (b)	18.4762	20.7836	0.167313	0.161304	0.161304	0.0997668	17.1041	-0.115991	0.17879	0.17879	0.23043	14.8239	-0.351184	0.356714	0.356714	0.0930876
147	SM(44:1)	10.1641	14.6035	0.529715	0.183685	0.183685	0.00055927	20.1889	0.993751	0.207116	0.207116	8.24133e-06	21.0916	1.0374	0.325013	0.325013	0.00015699
148	SM(44:2)	30.1175	41.0178	0.450777	0.139001	0.139001	0.000251282	38.0454	0.338283	0.174654	0.174654	0.00382981	33.2792	0.121736	0.328558	0.328558	0.502731
149	SM(44:3)	9.07442	12.1817	0.424165	0.160607	0.160607	0.00102415	12.8341	0.497333	0.176334	0.176334	0.000360418	8.02646	-0.195057	0.282331	0.282331	0.223653
150	PA(34:1)	390.257	156.146	-1.33352	0.216552	0.216552	3.08163e-06	199.89	-0.975273	0.197543	0.197543	6.712e-06	332.039	-0.254147	0.270058	0.270058	0.106475
151	PA(36:1)	22.0992	17.8414	-0.29497	0.292177	0.292177	0.106888	36.1421	0.719935	0.308869	0.308869	0.00124149	23.8702	0.127721	0.278585	0.278585	0.408916
152	PA(36:2)	81.9232	45.6668	-0.840958	0.142492	0.142492	4.09692e-06	47.3551	-0.793535	0.184564	0.184564	1.89906e-05	58.3392	-0.498557	0.224263	0.224263	0.00183215
153	PA(36:3)	50.8992	28.3563	-0.83652	0.208176	0.208176	5.75767e-05	62.5773	0.297603	0.255552	0.255552	0.0456065	39.8526	-0.356319	0.273017	0.273017	0.0323112
154	PA(36:4)	24.0837	13.2042	-0.875554	0.243161	0.243161	0.000117309	49.9834	1.04675	0.227705	0.227705	1.15659e-05	23.3442	-0.0506249	0.221331	0.221331	0.685569
155	PA(40:6)	21.3196	15.2022	-0.487086	0.214527	0.214527	0.00268148	30.7059	0.522799	0.243848	0.243848	0.0020662	16.1495	-0.411712	0.286668	0.286668	0.0212263
156	PC(28:0)	714.665	159.503	-2.16153	0.197691	0.197691	6.85036e-08	148.356	-2.265	0.190756	0.190756	1.29807e-08	835.421	0.204153	0.335199	0.335199	0.279852
157	PC(14:0_16:0)	4115.78	1498.01	-1.44967	0.22689	0.22689	3.08163e-06	1388.75	-1.56081	0.239787	0.239787	9.40464e-07	2895.06	-0.525947	0.369278	0.369278	0.021984
158	PC(31:0) (a)	75.6239	41.9808	-0.849456	0.137867	0.137867	3.08163e-06	51.9106	-0.547249	0.172461	0.172461	0.000163805	80.9501	0.0810483	0.263303	0.263303	0.579272
159	PC(31:0) (b)	158.128	135.838	-0.221815	0.227036	0.227036	0.115336	161.452	0.0342163	0.182496	0.182496	0.72089	116.348	-0.482395	0.421437	0.421437	0.0547108
160	PC(16:0_16:0)	3044.93	2611.89	-0.218644	0.181975	0.181975	0.0630349	1894.29	-0.6818	0.180197	0.180197	4.81506e-05	2723.87	-0.178957	0.312725	0.312725	0.309714
161	PC(32:1)	13942.8	7875.74	-0.824943	0.243635	0.243635	0.000185954	7386.73	-0.912147	0.213111	0.213111	1.9548e-05	26910.8	0.931389	0.342225	0.342225	0.000458978
162	PC(32:2)	1290.73	674.135	-0.935164	0.213423	0.213423	3.23801e-05	347.513	-1.89164	0.218349	0.218349	1.43483e-07	2277.73	0.811026	0.282795	0.282795	0.00032972
163	PC(33:0) (a)	47.6665	46.4563	-0.0382215	0.231327	0.231327	0.824774	54.4205	0.190934	0.227685	0.227685	0.12823	48.3255	-0.00297976	0.352218	0.352218	0.989817
164	PC(33:0) (b)	17.7522	25.6729	0.525035	0.260849	0.260849	0.00555067	28.4722	0.682999	0.212183	0.212183	0.000147204	12.65	-0.507137	0.329582	0.329582	0.0151526
165	PC(33:1)	476.872	412.347	-0.206292	0.215783	0.215783	0.121302	451.088	-0.0757609	0.209859	0.209859	0.491067	542.125	0.164133	0.349882	0.349882	0.398185
166	PC(33:2)	171.356	123.258	-0.477281	0.216408	0.216408	0.00324132	92.2798	-0.890723	0.189795	0.189795	9.96731e-06	183.924	0.0780142	0.347357	0.347357	0.691305
167	PC(16:0_18:0)	167.685	257.02	0.61427	0.203267	0.203267	0.000411746	211.211	0.336683	0.160798	0.160798	0.00238716	128.014	-0.404407	0.290115	0.290115	0.0240167
168	PC(16:0_18:1)	9504.04	9754.64	0.0399023	0.254244	0.254244	0.83323	7976.79	-0.251163	0.258163	0.258163	0.0837063	10629.7	0.145554	0.353371	0.353371	0.458627
169	PC(16:0_18:2)	8478.23	7207.91	-0.229657	0.232989	0.232989	0.112946	4943.27	-0.771113	0.216229	0.216229	7.31978e-05	11909.2	0.476558	0.337634	0.337634	0.0228459
170	PC(16:1_18:2)	105.604	52.9789	-1.00049	0.180329	0.180329	6.37392e-06	50.8275	-1.05972	0.17574	0.17574	1.58029e-06	124.182	0.209995	0.298194	0.298194	0.215361
171	PC(16:0_18:3) (a)	122.665	84.6297	-0.536586	0.184227	0.184227	0.000521172	71.8143	-0.773557	0.186737	0.186737	2.50806e-05	168.355	0.4355	0.316433	0.316433	0.0252349
172	PC(16:0_18:3) (b)	137.129	103.755	-0.402357	0.224254	0.224254	0.0111887	87.6138	-0.645908	0.224608	0.224608	0.000320975	143.179	0.0471074	0.31855	0.31855	0.797999
173	PC(14:0_20:4)	134.793	49.8787	-1.43646	0.176612	0.176612	6.21194e-07	59.842	-1.17206	0.163725	0.163725	5.12263e-07	159.607	0.229348	0.266819	0.266819	0.136725
174	PC(34:5)	22.3912	6.33927	-1.82699	0.204717	0.204717	3.76923e-07	14.5484	-0.626086	0.190599	0.190599	0.000132604	22.1085	-0.0350158	0.275653	0.275653	0.82401
175	PC(15-MHDA_18:1)	33.8914	47.8863	0.494309	0.155335	0.155335	0.000287448	46.4059	0.441725	0.210904	0.210904	0.00238716	24.9774	-0.464279	0.293357	0.293357	0.0131921
176	PC(17:0_18:1)	61.6823	97.9558	0.668622	0.26396	0.26396	0.00136778	115.753	0.918179	0.212633	0.212633	1.87142e-05	52.5939	-0.246812	0.362404	0.362404	0.229422
177	PC(35:2)	183.615	223.51	0.28388	0.232794	0.232794	0.0597001	161.196	-0.187443	0.234147	0.234147	0.14483	158.013	-0.239453	0.363592	0.363592	0.242373
178	PC(17:1_18:2)	16.5845	11.5869	-0.522765	0.135286	0.135286	7.42777e-05	14.0111	-0.249296	0.142552	0.142552	0.00689198	11.7246	-0.524085	0.278366	0.278366	0.00510601
179	PC(15:0_20:3)	25.5032	23.6619	-0.109294	0.223651	0.223651	0.444679	23.6197	-0.10715	0.192867	0.192867	0.302535	23.4058	-0.133959	0.283808	0.283808	0.396812
180	PC(15:0_20:4)	16.8926	15.1651	-0.152498	0.157438	0.157438	0.117394	31.0104	0.872232	0.214212	0.214212	2.80039e-05	12.3414	-0.478308	0.336732	0.336732	0.0222297
181	PC(35:5)	4.43225	2.85191	-0.635172	0.193151	0.193151	0.000235661	8.90028	1.00805	0.184329	0.184329	3.22014e-06	2.93922	-0.608755	0.30022	0.30022	0.00333038
182	PC(18:0_18:1)	404.721	694.096	0.776609	0.206196	0.206196	8.40981e-05	899.921	1.15602	0.170668	0.170668	7.27091e-07	505.752	0.29991	0.329911	0.329911	0.117258
183	PC(36:2)	2421.75	3522.01	0.543166	0.251847	0.251847	0.00369412	2276.55	-0.0823888	0.229759	0.229759	0.493562	2420.44	-0.0202922	0.370315	0.370315	0.920538
184	PC(18:1_18:2)	397.481	317.176	-0.329562	0.205161	0.205161	0.0192618	611.924	0.620511	0.190462	0.190462	0.000136867	454.595	0.179189	0.276166	0.276166	0.248748
185	PC(16:0_20:3) (a)	503.353	465.488	-0.109114	0.208401	0.208401	0.410407	520.952	0.0484401	0.240684	0.240684	0.70043	348.289	-0.554348	0.359692	0.359692	0.015122
186	PC(16:0_20:3) (b)	464.604	378.009	-0.299577	0.205468	0.205468	0.0293158	560.398	0.270126	0.191548	0.191548	0.0199768	569.91	0.274399	0.318848	0.318848	0.136541
187	PC(18:2_18:2)	142.037	88.8012	-0.676088	0.206207	0.206207	0.000236673	169.237	0.252899	0.216802	0.216802	0.045496	160.971	0.165206	0.312067	0.312067	0.343925
188	PC(16:0_20:4)	3174.82	2572.91	-0.300846	0.225534	0.225534	0.0430178	4952.28	0.645218	0.217993	0.217993	0.000270707	3515.55	0.141056	0.281123	0.281123	0.369534
189	PC(16:1_20:4)	212.799	111.399	-0.927038	0.187372	0.187372	1.38384e-05	132.504	-0.685662	0.247216	0.247216	0.000403271	172.729	-0.311267	0.295163	0.295163	0.0741531
190	PC(16:0_20:5)	415.261	283.463	-0.554634	0.227749	0.227749	0.00173756	903.347	1.12359	0.186305	0.186305	1.58029e-06	334.837	-0.329012	0.315832	0.315832	0.077218
191	PC(36:6) (a)	66.3159	27.7646	-1.25205	0.162018	0.162018	6.80735e-07	55.4612	-0.267856	0.259148	0.259148	0.0692315	46.3636	-0.531163	0.289602	0.289602	0.00594407
192	PC(14:0_22:6)	61.9345	25.0281	-1.31296	0.16951	0.16951	6.80735e-07	24.2801	-1.35455	0.149217	0.149217	1.06048e-07	47.6833	-0.402658	0.300468	0.300468	0.0284542
193	PC(15-MHDA_20:4)	16.2703	18.2624	0.172225	0.214059	0.214059	0.189956	25.6258	0.657823	0.23424	0.23424	0.000368796	10.785	-0.607269	0.329563	0.329563	0.00578965
194	PC(17:0_20:4)	12.4723	21.5433	0.782733	0.143213	0.143213	7.03676e-06	45.6815	1.87058	0.105167	0.105167	5.51872e-10	10.3004	-0.299409	0.274124	0.274124	0.0658803
195	PC(15:0_22:6)	6.71468	5.54919	-0.274993	0.178992	0.178992	0.024024	7.37055	0.134309	0.181367	0.181367	0.174502	3.50319	-0.9549	0.286924	0.286924	0.000118549
196	PC(38:2)	86.3167	160.44	0.895925	0.204694	0.204694	3.23801e-05	119.818	0.476841	0.190563	0.190563	0.000795761	92.2191	0.0774859	0.324352	0.324352	0.669901
197	PC(18:0_20:3)	45.6508	83.7144	0.874423	0.210459	0.210459	4.43863e-05	132.229	1.53926	0.171806	0.171806	1.11308e-07	55.4718	0.269646	0.284669	0.284669	0.104592
198	PC(18:1_20:3)	145.278	148.27	0.0319288	0.208993	0.208993	0.839173	232.71	0.676374	0.247513	0.247513	0.000446736	119.336	-0.300861	0.327637	0.327637	0.113604
199	PC(38:4) (b)	58.3302	86.5559	0.573844	0.196323	0.196323	0.000511956	86.1812	0.567428	0.198795	0.198795	0.000332872	52.2381	-0.175489	0.324197	0.324197	0.334985
200	PC(18:0_20:4)	261.873	490.527	0.903895	0.207492	0.207492	3.29996e-05	971.423	1.89509	0.167535	0.167535	1.83281e-08	222.769	-0.25179	0.315719	0.315719	0.164642
201	PC(38:5) (a)	672.395	812.197	0.270801	0.177199	0.177199	0.0244798	1069.47	0.667504	0.181158	0.181158	5.91278e-05	404.28	-0.749909	0.277649	0.277649	0.000479654
202	PC(38:5) (b)	105.974	133.053	0.324824	0.211653	0.211653	0.0240384	330.031	1.64241	0.158703	0.158703	3.51945e-08	109.809	0.0282044	0.332264	0.332264	0.875705
203	PC(38:6) (a)	161.296	146.521	-0.136305	0.190357	0.190357	0.244378	312.363	0.952488	0.213448	0.213448	1.44029e-05	85.7888	-0.92356	0.287355	0.287355	0.000151352
204	PC(16:0_22:6)	819.392	607.741	-0.429494	0.184701	0.184701	0.00232044	674.852	-0.276324	0.16912	0.16912	0.00980595	635.882	-0.386136	0.325549	0.325549	0.0472323
205	PC(38:7)	114.211	70.5612	-0.695775	0.181305	0.181305	7.65369e-05	45.5141	-1.32873	0.184863	0.184863	5.12263e-07	79.9529	-0.542256	0.346723	0.346723	0.0140913
206	PC(39:5)	10.0533	14.2263	0.496265	0.215044	0.215044	0.00241535	22.2623	1.15032	0.153907	0.153907	3.83682e-07	5.93571	-0.777134	0.295698	0.295698	0.000586415
207	PC(18:0_22:4)	7.63854	15.0229	0.981539	0.230062	0.230062	3.72363e-05	20.8864	1.45884	0.218803	0.218803	7.93653e-07	9.17379	0.250091	0.34306	0.34306	0.202293
208	PC(20:0_20:4)	3.221	4.97012	0.621503	0.223849	0.223849	0.000753661	7.60169	1.24144	0.174464	0.174464	5.22024e-07	4.41182	0.445314	0.256951	0.256951	0.00818402
209	PC(18:0_22:5) (n3)	34.7728	52.4034	0.589721	0.235032	0.235032	0.00145867	90.0609	1.3781	0.188385	0.188385	4.51755e-07	30.5619	-0.189791	0.249582	0.249582	0.183391
210	PC(18:0_22:5) (n6)	7.07572	12.1235	0.782004	0.257119	0.257119	0.000395149	20.4409	1.5409	0.227001	0.227001	7.27091e-07	8.40999	0.2366	0.352814	0.352814	0.234798
211	PC(18:0_22:6)	78.6667	119.62	0.602015	0.236912	0.236912	0.00134728	177.327	1.17722	0.187418	0.187418	1.18343e-06	57.6234	-0.459409	0.286863	0.286863	0.0124363
212	PC(40:7) (a)	5.86312	6.50821	0.146761	0.196608	0.196608	0.22471	7.07334	0.269866	0.173247	0.173247	0.0125346	8.37532	0.503659	0.245245	0.245245	0.00306016
213	PC(18:1_22:6) (a)	413.461	470.842	0.188751	0.185394	0.185394	0.105092	350.074	-0.242513	0.211348	0.211348	0.0480649	177.729	-1.23958	0.327399	0.327399	4.33382e-05
214	PC(18:1_22:6) (b)	89.9974	103.333	0.205463	0.317262	0.317262	0.294472	72.0668	-0.316642	0.324374	0.324374	0.0828688	51.269	-0.818234	0.374406	0.374406	0.00203652
215	PC(40:8)	11.0372	10.197	-0.0827754	0.333679	0.333679	0.721704	14.6219	0.438964	0.326115	0.326115	0.024641	9.46548	-0.199546	0.376019	0.376019	0.343185
216	PC(44:12)	0.759402	0.608224	-0.313279	0.190968	0.190968	0.0172792	1.4025	0.879521	0.268396	0.268396	0.000133256	1.04551	0.442024	0.348151	0.348151	0.0362075
217	PC(O-16:0/16:0)	3.48262	5.25909	0.599154	0.285337	0.285337	0.00433982	7.95496	1.2054	0.234996	0.234996	5.00732e-06	4.89691	0.482615	0.3562	0.3562	0.0271519
218	PC(O-32:1)	2.32369	2.94528	0.330151	0.232234	0.232234	0.0327913	3.39717	0.546419	0.166055	0.166055	0.000132604	2.66319	0.182116	0.264265	0.264265	0.224398
219	PC(O-32:2)	1.89672	2.32913	0.295132	0.25809	0.25809	0.0739754	2.54895	0.43282	0.214088	0.214088	0.00294653	2.21313	0.212013	0.315648	0.315648	0.234435
220	PC(O-34:1)	10.7536	12.1842	0.187328	0.264177	0.264177	0.249763	29.7252	1.47696	0.248894	0.248894	1.75705e-06	13.8261	0.355893	0.339507	0.339507	0.0755319
221	PC(O-34:2)	4.54642	5.09492	0.182182	0.356553	0.356553	0.42379	6.04036	0.439421	0.308572	0.308572	0.0190131	5.68408	0.329799	0.406853	0.406853	0.158495
222	PC(O-34:4)	3.56184	5.84892	0.712177	0.188474	0.188474	8.40981e-05	5.67868	0.673482	0.156496	0.156496	1.89906e-05	2.37127	-0.595599	0.232411	0.232411	0.000692408
223	PC(O-35:4)	2.43182	3.19241	0.379485	0.297054	0.297054	0.0501056	2.79402	0.188844	0.299497	0.299497	0.24372	2.18804	-0.171278	0.336453	0.336453	0.362545
224	PC(O-36:0)	1.43228	1.42361	-0.00543641	0.252835	0.252835	0.989355	2.78772	0.970781	0.214513	0.214513	1.30005e-05	1.82426	0.34116	0.317474	0.317474	0.069669
225	PC(O-18:0/18:1)	0.952766	1.01591	0.115422	0.381675	0.381675	0.660185	2.26821	1.28562	0.337847	0.337847	4.62223e-05	1.32156	0.49376	0.392394	0.392394	0.0376909
226	PC(O-36:2)	2.17018	2.61097	0.277657	0.376281	0.376281	0.230348	4.10799	0.944561	0.322726	0.322726	0.000287091	2.73439	0.346995	0.369939	0.369939	0.107443
227	PC(O-36:3)	7.38331	9.05031	0.298444	0.27683	0.27683	0.0875487	11.402	0.639445	0.235153	0.235153	0.000456876	7.02429	-0.0653548	0.270203	0.270203	0.666127
228	PC(O-16:0/20:4)	6.28713	13.7886	1.12843	0.269502	0.269502	4.22668e-05	11.9083	0.928495	0.201098	0.201098	1.14219e-05	3.07015	-1.05647	0.354856	0.354856	0.000253824
229	PC(O-36:5)	5.1663	7.60763	0.563491	0.242042	0.242042	0.00231979	9.34499	0.864416	0.216587	0.216587	3.24531e-05	3.40922	-0.609426	0.321441	0.321441	0.00489384
230	PC(O-18:0/20:4)	2.93486	7.57805	1.37172	0.232504	0.232504	4.09692e-06	6.98589	1.25888	0.202633	0.202633	1.28064e-06	1.53048	-0.936021	0.231574	0.231574	2.75023e-05
231	PC(O-38:5)	10.8593	24.498	1.17683	0.230365	0.230365	1.09751e-05	16.6658	0.623171	0.216928	0.216928	0.000321729	5.92521	-0.887711	0.326529	0.326529	0.000460346
232	PC(O-16:0/22:6)	5.92372	13.5839	1.19779	0.208468	0.208468	4.78705e-06	8.85395	0.584539	0.177819	0.177819	0.000132604	2.87649	-1.05373	0.282104	0.282104	4.74481e-05
233	PC(O-40:5)	0.571339	1.02459	0.870539	0.373759	0.373759	0.00231979	1.9207	1.7815	0.357023	0.357023	6.17359e-06	0.591827	0.0492701	0.477559	0.477559	0.855113
234	PC(O-18:0/22:6)	3.33677	7.00959	1.07142	0.173023	0.173023	3.08163e-06	6.36391	0.930674	0.182312	0.182312	5.153e-06	1.99598	-0.742145	0.185238	0.185238	2.88979e-05
235	PC(P-16:0/14:0)	3.11779	4.10196	0.403906	0.264688	0.264688	0.0244798	2.69871	-0.208465	0.305127	0.305127	0.207824	2.70148	-0.214671	0.346655	0.346655	0.271548
236	PC(P-16:0/16:0)	5.24357	8.78361	0.746598	0.192741	0.192741	7.40283e-05	7.5925	0.537359	0.184531	0.184531	0.000295062	5.36568	0.0185271	0.300363	0.300363	0.909907
237	PC(P-16:0/16:1)	5.80917	9.48274	0.713982	0.242187	0.242187	0.000488124	6.44756	0.161331	0.218823	0.218823	0.176179	7.36877	0.329019	0.353998	0.353998	0.109988
238	PC(P-16:0/18:1)	3.88853	5.0067	0.365802	0.220808	0.220808	0.0167055	10.1448	1.38117	0.240826	0.240826	2.27316e-06	7.28584	0.891999	0.3074	0.3074	0.000303772
239	PC(P-16:0/18:2)	1.84469	1.86798	0.0465874	0.384505	0.384505	0.872864	2.18364	0.267978	0.402488	0.402488	0.218627	2.61344	0.516497	0.442447	0.442447	0.050304
240	PC(P-16:0/18:3)	3.64588	5.97748	0.710539	0.182966	0.182966	7.37331e-05	5.82041	0.674365	0.164093	0.164093	2.63438e-05	2.4512	-0.577788	0.205113	0.205113	0.000372989
241	PC(P-18:1/18:1)	2.19661	2.7407	0.315562	0.211084	0.211084	0.0265785	4.57175	1.05648	0.19165	0.19165	3.04535e-06	2.96986	0.430546	0.217844	0.217844	0.00390551
242	PC(P-18:0/18:2)	0.506272	0.559703	0.155362	0.433008	0.433008	0.587781	0.919729	0.890699	0.364967	0.364967	0.00090511	0.702199	0.489202	0.409757	0.409757	0.0459813
243	PC(P-36:3)	5.90915	13.443	1.19343	0.268787	0.268787	3.065e-05	11.9195	1.02465	0.242246	0.242246	2.1253e-05	2.76151	-1.09046	0.272105	0.272105	2.88979e-05
244	PC(P-16:0/20:4)	8.06991	20.4915	1.3403	0.20474	0.20474	3.03683e-06	14.3852	0.836336	0.153674	0.153674	3.30564e-06	3.25132	-1.31569	0.20769	0.20769	9.42346e-07
245	PC(P-16:0/20:5)	25.8371	8.05701	-1.67421	0.317608	0.317608	8.47515e-06	6.97996	-1.87538	0.289602	0.289602	9.59823e-07	15.6905	-0.767474	0.536512	0.536512	0.0216166
246	PC(P-17:0/20:4) (a)	1.88182	2.53357	0.421884	0.237983	0.237983	0.0120075	2.73689	0.544739	0.151739	0.151739	7.07886e-05	1.27131	-0.584796	0.308427	0.308427	0.00489384
247	PC(P-17:0/20:4) (b)	0.988619	1.59177	0.688349	0.278185	0.278185	0.00158143	1.78572	0.863284	0.225746	0.225746	4.47903e-05	0.608671	-0.727053	0.400692	0.400692	0.00629864
248	PC(P-18:0/20:4)	2.81052	6.0554	1.10298	0.205203	0.205203	7.31859e-06	5.51178	0.975205	0.139691	0.139691	6.04331e-07	1.41287	-1.00339	0.253755	0.253755	3.15798e-05
249	PC(P-38:5) (a)	33.141	42.1398	0.353961	0.268805	0.268805	0.0451984	32.9059	0.00447101	0.226581	0.226581	0.974599	26.1536	-0.369693	0.434511	0.434511	0.140502
250	PC(P-38:5) (b)	5.73407	7.96077	0.486442	0.397165	0.397165	0.0588173	6.7591	0.242023	0.426212	0.426212	0.291767	5.73575	-0.0525337	0.631869	0.631869	0.876601
251	PC(P-16:0/22:6)	7.37034	15.401	1.0635	0.171919	0.171919	3.08163e-06	9.42189	0.356559	0.154769	0.154769	0.00132636	5.06547	-0.560294	0.303125	0.303125	0.0057207
252	PC(P-20:0/20:4)	0.935963	1.47696	0.65154	0.24431	0.24431	0.0009771	2.21367	1.24428	0.187554	0.187554	8.07261e-07	0.708686	-0.400454	0.199047	0.199047	0.00350122
253	PC(P-18:0/22:5)	4.37484	8.69997	0.989433	0.206117	0.206117	1.72074e-05	8.9733	1.03782	0.177575	0.177575	1.98527e-06	3.06826	-0.512951	0.199573	0.199573	0.000680264
254	PC(P-18:0/22:6)	1.82412	3.85528	1.08011	0.254191	0.254191	3.77878e-05	2.8964	0.671294	0.231942	0.231942	0.000308219	0.993279	-0.887805	0.311066	0.311066	0.000339338
255	PC(P-18:1/22:6)	2.44916	5.44775	1.15466	0.212327	0.212327	7.08265e-06	2.81589	0.203713	0.20664	0.20664	0.0806413	1.35226	-0.876651	0.339429	0.339429	0.000658381
256	LPC(14:0) [sn2]	25.947	5.05511	-1.95547	0.962805	0.962805	0.00528881	7.77635	-1.32691	0.952045	0.952045	0.0208449	23.9336	0.295806	0.95082	0.95082	0.576217
257	LPC(14:0) [sn1]	38.5365	5.27437	-2.5939	0.79242	0.79242	0.000236673	13.509	-1.24398	0.804472	0.804472	0.0129385	93.6883	1.55865	0.789193	0.789193	0.00390723
258	LPC(15:0) [sn2]	2.47954	0.96016	-0.991005	0.951036	0.951036	0.0983166	1.81956	-0.0724131	0.956783	0.956783	0.885498	2.67682	0.492809	0.943916	0.943916	0.351323
259	LPC(15:0) [sn1]	2.87056	1.28437	-1.00302	0.694349	0.694349	0.0303795	4.03983	0.649015	0.698666	0.698666	0.0962863	6.75209	1.39931	0.678672	0.678672	0.00300359
260	LPC(16:0) [sn2]	122.655	50.0377	-0.910669	0.925901	0.925901	0.113225	70.7657	-0.410305	0.925294	0.925294	0.410276	166.069	0.817059	0.930309	0.930309	0.130482
261	LPC(16:0) [sn1]	198.253	67.9197	-1.30645	0.819343	0.819343	0.0198966	207.272	0.321324	0.789901	0.789901	0.447576	744.785	2.16926	0.784426	0.784426	0.000420334
262	LPC(16:1) [sn2]	95.0086	23.5739	-1.53401	1.03277	1.03277	0.0274134	28.3906	-1.2719	1.04134	1.04134	0.0379656	142.35	1.04648	1.05294	1.05294	0.0908198
263	LPC(16:1) [sn1]	90.7169	18.0625	-1.79143	1.07565	1.07565	0.0164401	30.8688	-1.01632	1.07319	1.07319	0.0905942	107.517	0.782256	1.07527	1.07527	0.202914
264	LPC(15-MHDA) [sn2]	1.19025	0.600011	-0.737211	0.818643	0.818643	0.14304	1.1725	0.208732	0.855161	0.855161	0.637906	1.41814	0.487395	0.847128	0.847128	0.307205
265	LPC(15-MHDA) [sn1] / LPC(17:0) [sn2]	1.44203	0.965806	-0.399247	0.853047	0.853047	0.466227	2.36656	0.945844	0.76909	0.76909	0.0369601	3.95949	1.66516	0.809386	0.809386	0.00303641
266	LPC(15-MHDA) [sn1] [104_sn1]	1.93669	1.23656	-0.584365	0.502125	0.502125	0.0700813	3.36843	0.857511	0.515451	0.515451	0.0088768	5.24058	1.5077	0.476874	0.476874	0.000166525
267	LPC(17:0) [sn1]	2.45884	2.17386	-0.0916668	0.562187	0.562187	0.827358	6.40732	1.44307	0.628193	0.628193	0.001347	9.19559	1.9931	0.549135	0.549135	5.95707e-05
268	LPC(17:1) [sn2] (a)	6.06969	2.24567	-1.04588	0.950773	0.950773	0.0829585	3.64264	-0.349019	0.951958	0.951958	0.485031	6.70196	0.511707	0.98404	0.98404	0.352966
269	LPC(17:1) [sn1] (a) / LPC(17:1) [sn2] (b)	4.76762	1.67925	-1.0676	0.973784	0.973784	0.0837415	3.07655	-0.232021	1.02839	1.02839	0.664184	4.23705	0.251598	0.995957	0.995957	0.652842
270	LPC(17:1) (a) [sn1] [104_sn1]	4.82902	1.7536	-1.16528	0.844585	0.844585	0.0371733	3.00803	-0.392158	0.854184	0.854184	0.394863	4.31467	0.129522	0.851289	0.851289	0.793134
271	LPC(18:0) [sn2]	7.99829	5.26554	-0.586212	0.592811	0.592811	0.112419	22.5346	1.55096	0.497365	0.497365	0.000188416	38.931	2.34129	0.493723	0.493723	9.18596e-06
272	LPC(18:0) [sn1]	40.2155	31.0886	-0.331205	0.505693	0.505693	0.289323	117.386	1.60513	0.453001	0.453001	7.67485e-05	210	2.4392	0.468684	0.468684	4.37214e-06
273	LPC(18:1) [sn2]	124.112	52.4923	-0.838318	0.961114	0.961114	0.15561	66.0693	-0.507946	0.963054	0.963054	0.326286	154.692	0.702247	0.99295	0.99295	0.214466
274	LPC(18:1) [sn1]	118.806	46.7512	-0.939328	0.946452	0.946452	0.111261	74.7154	-0.261893	0.945097	0.945097	0.592839	137.485	0.622053	0.938656	0.938656	0.240547
275	LPC(18:2) [sn2]	27.0364	7.72084	-1.34461	1.03873	1.03873	0.0477906	15.0405	-0.387105	1.04521	1.04521	0.481602	26.6539	0.419382	1.0744	1.0744	0.481153
276	LPC(18:2) [sn1]	17.1562	4.86821	-1.39916	1.06924	1.06924	0.046108	7.58192	-0.732315	1.03077	1.03077	0.19248	13.4804	0.0928288	1.03722	1.03722	0.870932
277	LPC(18:3)	4.50941	1.36076	-1.43123	0.830081	0.830081	0.0136818	2.61564	-0.492223	0.836463	0.836463	0.274291	3.78501	0.0318554	0.85321	0.85321	0.946784
278	LPC(19:0) [sn2] (a)	0.217139	0.20978	-0.0839707	0.480614	0.480614	0.813657	0.30973	0.525659	0.311077	0.311077	0.00814483	0.390057	0.843908	0.371686	0.371686	0.00159117
279	LPC(19:0) [sn1] (a) / LPC(19:0) [sn2] (b)	0.642098	0.426811	-0.579256	0.427273	0.427273	0.0403414	1.10554	0.803784	0.393819	0.393819	0.00279027	1.92401	1.59099	0.433974	0.433974	5.50075e-05
280	LPC(19:0) (a) [sn1] [104_sn1]	0.849043	0.606166	-0.484928	0.275556	0.275556	0.0124172	1.38592	0.698602	0.328786	0.328786	0.00218552	2.34238	1.44601	0.362253	0.362253	2.95784e-05
281	LPC(19:0) [sn1] (b)	0.880275	0.798581	-0.116665	0.339988	0.339988	0.607707	1.994	1.18004	0.433783	0.433783	0.000456876	2.93186	1.74427	0.401781	0.401781	1.73881e-05
282	LPC(19:1) (a)	0.661416	0.357747	-0.820844	0.541461	0.541461	0.0249564	0.735317	0.234627	0.498439	0.498439	0.381805	0.654196	0.0465161	0.550926	0.550926	0.875705
283	LPC(19:1) (b)	0.799898	0.511238	-0.497994	0.67677	0.67677	0.230606	1.1298	0.632005	0.704579	0.704579	0.106551	1.19097	0.725471	0.667902	0.667902	0.0670363
284	LPC(19:1) (c)	0.380579	0.439938	0.201916	0.303518	0.303518	0.28067	0.573935	0.597375	0.242097	0.242097	0.000851974	0.431147	0.172659	0.304004	0.304004	0.313468
285	LPC(20:0) [sn2]	0.828899	0.62728	-0.399718	0.336096	0.336096	0.0651048	1.38401	0.7307	0.381536	0.381536	0.00404628	2.15057	1.37466	0.347102	0.347102	3.14384e-05
286	LPC(20:0) [sn1]	1.84844	0.956051	-0.912894	0.446408	0.446408	0.00507827	2.44857	0.443264	0.447408	0.447408	0.0793466	5.91247	1.71362	0.452832	0.452832	4.33382e-05
287	LPC(20:1) [sn2]	1.52003	0.789384	-0.733218	0.760156	0.760156	0.118301	1.61899	0.30143	0.763143	0.763143	0.458319	2.83267	1.11781	0.746375	0.746375	0.0174267
288	LPC(20:1) [sn1]	3.21378	2.3538	-0.307455	0.605298	0.605298	0.42686	4.06169	0.479365	0.604896	0.604896	0.14788	7.70858	1.40261	0.607195	0.607195	0.00142023
289	LPC(20:2) [sn2]	1.25411	0.712155	-0.516954	0.864459	0.864459	0.336404	0.838116	-0.303153	0.900411	0.900411	0.520777	1.4087	0.470132	0.860257	0.860257	0.330077
290	LPC(20:2) [sn1]	1.45499	1.15268	0.000396212	0.890125	0.890125	0.999228	1.29105	0.152789	0.908616	0.908616	0.744984	1.76571	0.627403	0.87176	0.87176	0.208102
291	LPC(20:3) [sn2]	5.74467	2.01032	-1.10197	1.01479	1.01479	0.0861997	4.85004	0.165775	1.01865	1.01865	0.752877	7.68429	0.808534	1.05064	1.05064	0.179203
292	LPC(20:3) [sn1]	6.74158	2.15633	-1.13227	1.07404	1.07404	0.094957	3.54809	-0.418843	1.07905	1.07905	0.464173	6.5811	0.463073	1.09444	1.09444	0.445397
293	LPC(20:4) [sn2]	31.9509	14.3543	-0.775781	0.942756	0.942756	0.180213	30.2851	0.30579	0.936451	0.936451	0.533526	27.9421	0.163647	0.981109	0.981109	0.775294
294	LPC(20:4) [sn1]	15.3402	4.19478	-1.36426	1.09993	1.09993	0.0562893	9.18323	-0.211884	1.07086	1.07086	0.704891	8.02625	-0.406421	1.07129	1.07129	0.492913
295	LPC(20:5) [sn2]	9.2828	2.92946	-1.27513	0.9415	0.9415	0.040358	14.3572	1.01344	0.9486	0.9486	0.0627583	6.03396	-0.264282	0.991766	0.991766	0.635906
296	LPC(20:5) [sn1]	3.94345	0.75928	-1.8428	1.11272	1.11272	0.0167055	4.02153	0.585381	1.08309	1.08309	0.31595	1.63996	-0.732509	1.11276	1.11276	0.242373
297	LPC(22:0) [sn2]	0.435143	0.247027	-0.818052	0.174465	0.174465	2.07526e-05	0.499813	0.197895	0.179299	0.179299	0.055808	0.643079	0.554361	0.226649	0.226649	0.000958628
298	LPC(22:0) [sn1]	1.08152	0.774939	-0.470891	0.228106	0.228106	0.00482321	1.36674	0.340093	0.270336	0.270336	0.0332698	2.65658	1.28902	0.330579	0.330579	3.5114e-05
299	LPC(22:1) [sn2]	0.300328	0.324652	0.103467	0.342584	0.342584	0.660185	0.405885	0.444198	0.261026	0.261026	0.00787592	0.447234	0.568435	0.334607	0.334607	0.0090933
300	LPC(22:1) [sn1]	1.01811	1.02249	0.00918717	0.276674	0.276674	0.983062	1.42452	0.487751	0.277329	0.277329	0.00667184	2.47217	1.27272	0.330847	0.330847	3.85356e-05
301	LPC(22:4)	1.59534	1.65612	0.0967479	0.376038	0.376038	0.712116	2.02207	0.37671	0.405395	0.405395	0.0962863	1.87288	0.26628	0.406441	0.406441	0.24447
302	LPC(22:5) [sn2] (n3)	1.48314	0.745467	-0.683923	0.903933	0.903933	0.218865	1.83535	0.612387	0.909098	0.909098	0.213652	1.67336	0.482654	0.903741	0.903741	0.341503
303	LPC(22:5) [sn1] (n3)/LPC(22:5) [sn2] (n6)	1.3945	0.68887	-0.741328	0.814479	0.814479	0.139651	1.02068	-0.216055	0.887392	0.887392	0.637906	1.81523	0.623394	0.87414	0.87414	0.211348
304	LPC(22:5) (n3) [sn1] [104_sn1]	0.877932	0.479385	-0.676647	0.795682	0.795682	0.166223	0.950243	0.306581	0.810593	0.810593	0.473435	1.29007	0.762124	0.777607	0.777607	0.0935697
305	LPC(22:5) [sn1] (n6)	0.686653	0.41629	-0.481717	0.781167	0.781167	0.321443	0.640147	0.133767	0.790477	0.790477	0.744372	0.706767	0.267005	0.808725	0.808725	0.550348
306	LPC(22:6) [sn2]	13.9116	5.3196	-1.06276	0.896231	0.896231	0.0657155	7.25422	-0.61069	0.888966	0.888966	0.205772	8.6683	-0.380236	0.933873	0.933873	0.464165
307	LPC(22:6) [sn1]	6.30083	1.91867	-1.2616	1.05052	1.05052	0.0630349	2.62022	-0.811043	1.04849	1.04849	0.15702	3.2427	-0.492754	1.03429	1.03429	0.392217
308	LPC(24:0) [sn2]	0.74471	0.619063	-0.272718	0.201772	0.201772	0.0404024	1.02633	0.458751	0.187448	0.187448	0.000893053	1.44983	0.9527	0.223758	0.223758	1.91213e-05
309	LPC(24:0) [sn1]	1.48372	1.04719	-0.523221	0.314141	0.314141	0.0164401	1.56303	0.0755786	0.188434	0.188434	0.452665	4.38802	1.54003	0.330832	0.330832	1.05935e-05
310	LPC(26:0) [sn2]	0.587635	0.584243	0.0126439	0.345839	0.345839	0.982555	0.871936	0.583596	0.36917	0.36917	0.0116317	0.991946	0.742104	0.474974	0.474974	0.0141211
311	LPC(26:0) [sn1]	0.58223	0.536882	-0.0612197	0.457207	0.457207	0.859575	0.910804	0.690682	0.492759	0.492759	0.0204591	1.63236	1.52647	0.513936	0.513936	0.000257149
312	LPC(O-16:0)	3.49862	4.01846	0.199767	0.446301	0.446301	0.488541	9.65072	1.48555	0.374761	0.374761	3.37808e-05	11.8464	1.77088	0.412442	0.412442	1.82889e-05
313	LPC(O-18:0)	2.35557	2.32633	-0.0109143	0.386984	0.386984	0.986158	4.8087	1.04472	0.353082	0.353082	0.000270707	5.33896	1.18927	0.378951	0.378951	0.000174765
314	LPC(O-18:1)	4.9405	1.85147	-1.12811	0.83448	0.83448	0.0404024	3.16292	-0.357954	0.838984	0.838984	0.426723	4.46768	0.140064	0.838806	0.838806	0.775294
315	LPC(O-20:0)	5.46152	3.41616	-0.679042	0.294124	0.294124	0.00241535	8.33331	0.609849	0.280463	0.280463	0.0018816	8.97655	0.723816	0.241805	0.241805	0.000245859
316	LPC(O-20:1)	1.5758	1.6892	0.088663	0.232441	0.232441	0.565647	2.63219	0.739329	0.152677	0.152677	7.79311e-06	2.43934	0.620705	0.223255	0.223255	0.000404923
317	LPC(O-22:0)	8.76288	4.77526	-0.888056	0.255616	0.255616	0.000150998	11.9119	0.44217	0.169761	0.169761	0.00059984	17.1651	0.960457	0.236785	0.236785	2.71946e-05
318	LPC(O-22:1)	0.838823	0.604137	-0.460235	0.228057	0.228057	0.00548991	1.27531	0.609463	0.276902	0.276902	0.00173715	1.14244	0.442466	0.316272	0.316272	0.023638
319	LPC(O-24:0)	2.15841	1.32019	-0.70961	0.224836	0.224836	0.000304241	2.96566	0.458955	0.215665	0.215665	0.00217032	4.80098	1.14354	0.276949	0.276949	2.41611e-05
320	LPC(O-24:1)	1.1721	0.821868	-0.51706	0.192479	0.192479	0.000941424	1.37683	0.2243	0.213031	0.213031	0.0648045	1.88546	0.672734	0.246846	0.246846	0.000458978
321	LPC(O-24:2)	0.750948	0.732066	-0.0365359	0.0918166	0.0918166	0.547941	1.14189	0.605915	0.0727064	0.0727064	1.54338e-07	0.795026	0.0792301	0.134282	0.134282	0.29509
322	LPC(P-16:0)	0.99573	1.59352	0.697183	0.356178	0.356178	0.00663122	1.77293	0.849155	0.366921	0.366921	0.00130381	2.32196	1.21775	0.435984	0.435984	0.000392392
323	LPC(P-17:0)	0.556485	0.541279	-0.00119546	0.464257	0.464257	0.998534	0.690125	0.36042	0.425011	0.425011	0.124399	0.808491	0.588721	0.42444	0.42444	0.0244947
324	LPC(P-18:0)	1.23746	2.16054	0.811872	0.218873	0.218873	9.46941e-05	2.01871	0.69379	0.329818	0.329818	0.00233833	2.08006	0.749534	0.261499	0.261499	0.00032972
325	LPC(P-18:1)	0.510237	0.835919	0.715156	0.334758	0.334758	0.00389521	0.776929	0.612532	0.325877	0.325877	0.004519	0.735477	0.528345	0.343195	0.343195	0.0151526
326	LPC(P-20:0)	0.846353	0.887729	0.0839084	0.27142	0.27142	0.653174	1.34507	0.682277	0.277975	0.277975	0.000883192	1.48996	0.824593	0.304441	0.304441	0.000471597
327	PE(16:0_16:0)	42.5837	53.5736	0.362656	0.353876	0.353876	0.103158	48.0595	0.206874	0.350499	0.350499	0.273631	43.2083	-0.0168225	0.611154	0.611154	0.959596
328	PE(16:0_16:1)	956.374	523.081	-0.855483	0.288249	0.288249	0.000467249	416.665	-1.19252	0.331741	0.331741	7.0767e-05	3398.94	1.73852	0.682675	0.682675	0.000723486
329	PE(16:0_18:1)	995.429	1242.03	0.326528	0.259146	0.259146	0.0528765	885.248	-0.160993	0.255841	0.255841	0.244295	1346.35	0.396127	0.473764	0.473764	0.146851
330	PE(16:0_18:2)	879.717	742.919	-0.235324	0.238572	0.238572	0.112946	486.638	-0.844971	0.235554	0.235554	7.07886e-05	1632.95	0.857703	0.443843	0.443843	0.00445369
331	PE(16:1_18:2)	48.744	23.4197	-1.06085	0.291586	0.291586	0.000108789	20.7273	-1.23302	0.267996	0.267996	1.15659e-05	125.636	1.34225	0.38846	0.38846	8.78258e-05
332	PE(16:0_18:3) (a)	38.4289	23.74	-0.680987	0.313935	0.313935	0.00359914	16.3792	-1.24612	0.423335	0.423335	0.000278245	80.784	1.03086	0.537982	0.537982	0.00464677
333	PE(16:0_18:3) (b)	138.613	104.366	-0.388667	0.264413	0.264413	0.0288188	74.2776	-0.88305	0.284991	0.284991	0.000195989	239.075	0.768804	0.441831	0.441831	0.00801083
334	PE(15-MHDA_18:1)	13.1395	14.9402	0.204425	0.316325	0.316325	0.295117	15.3601	0.233076	0.363697	0.363697	0.235799	7.81037	-0.779128	0.491028	0.491028	0.0130407
335	PE(17:0_18:1)	24.1303	34.3843	0.525718	0.300978	0.300978	0.0127705	34.3723	0.514963	0.347983	0.347983	0.0161	20.059	-0.301179	0.508162	0.508162	0.293105
336	PE(15-MHDA_18:2)	49.9511	55.2502	0.15059	0.252923	0.252923	0.337723	39.6251	-0.347475	0.347104	0.347104	0.0770254	41.8188	-0.296914	0.456394	0.456394	0.247811
337	PE(17:0_18:2)	18.6089	23.8897	0.381942	0.350793	0.350793	0.0855629	22.6052	0.288326	0.402337	0.402337	0.188731	14.3976	-0.403185	0.562177	0.562177	0.209479
338	PE(36:0)	15.3319	13.907	-0.131744	0.256706	0.256706	0.42174	23.6618	0.638197	0.238217	0.238217	0.000500625	13.5301	-0.178033	0.294745	0.294745	0.284005
339	PE(18:0_18:1)	257.391	417.355	0.703715	0.200724	0.200724	0.000141997	411.082	0.680156	0.213646	0.213646	0.000160494	332.564	0.337348	0.409794	0.409794	0.153205
340	PE(18:1_18:1)	762.17	1225.69	0.69289	0.251144	0.251144	0.00078458	654.184	-0.213181	0.253944	0.253944	0.128085	720.603	-0.109939	0.424877	0.424877	0.644133
341	PE(18:0_18:2)	313.329	371.199	0.251891	0.240855	0.240855	0.0972491	422.305	0.425688	0.30565	0.30565	0.0208662	307.014	-0.0754274	0.487924	0.487924	0.791855
342	PE(18:1_18:2)	313.123	255.802	-0.291524	0.283154	0.283154	0.102339	272.403	-0.192301	0.238641	0.238641	0.142681	396.413	0.308706	0.43312	0.43312	0.211348
343	PE(16:0_20:3)	197.91	186.354	-0.0753163	0.275201	0.275201	0.69086	218.639	0.150078	0.302577	0.302577	0.356334	210.501	0.0470943	0.503197	0.503197	0.865137
344	PE(16:0_20:4)	1818.03	1103.98	-0.719501	0.236575	0.236575	0.000395149	1375.5	-0.398946	0.216212	0.216212	0.00507025	2648.75	0.49874	0.446532	0.446532	0.0603027
345	PE(16:1_20:4)	220.128	132.101	-0.738583	0.245851	0.245851	0.000427357	113.133	-0.967163	0.274524	0.274524	7.99878e-05	277.414	0.294371	0.429499	0.429499	0.226485
346	PE(16:0_20:5)	226.673	115.712	-0.946014	0.29279	0.29279	0.000255896	311.966	0.476013	0.333293	0.333293	0.0187701	358.12	0.64348	0.466599	0.466599	0.0250849
347	PE(15-MHDA_20:4)	21.6652	15.9353	-0.410302	0.334986	0.334986	0.0588173	19.2866	-0.148391	0.384339	0.384339	0.465736	17.4113	-0.319818	0.484551	0.484551	0.241947
348	PE(17:0_20:4)	99.7154	91.5749	-0.118906	0.262024	0.262024	0.482208	102.488	0.0458164	0.252772	0.252772	0.72895	68.5011	-0.583915	0.473358	0.473358	0.0406251
349	PE(18:0_20:4)	4232.02	4422.91	0.0609981	0.246627	0.246627	0.721704	3969.6	-0.092519	0.234877	0.234877	0.458952	2853.26	-0.601836	0.404277	0.404277	0.0178997
350	PE(38:5) (a)	2104.73	2026.75	-0.051487	0.22646	0.22646	0.743936	2079.88	-0.0194078	0.260424	0.260424	0.886151	1386.89	-0.643616	0.451682	0.451682	0.021984
351	PE(38:5) (b)	402.119	342.079	-0.223823	0.234058	0.234058	0.121302	515.69	0.357249	0.295551	0.295551	0.0396361	357.475	-0.21156	0.478164	0.478164	0.424402
352	PE(16:0_22:6)	1946.51	1315	-0.533374	0.383342	0.383342	0.0357323	1117.34	-0.78487	0.439949	0.439949	0.00617723	1645.48	-0.293442	0.654206	0.654206	0.418629
353	PE(15-MHDA_22:6)	13.1505	16.0849	0.310595	0.280429	0.280429	0.0814154	11.4948	-0.190717	0.360197	0.360197	0.325122	4.9055	-1.46188	0.494648	0.494648	0.000266246
354	PE(17:0_22:6)	20.178	22.7539	0.180634	0.345217	0.345217	0.410407	24.9867	0.324508	0.30773	0.30773	0.0645597	8.08098	-1.33661	0.445059	0.445059	0.000242736
355	PE(18:0_22:4)	35.9667	51.9785	0.539096	0.325463	0.325463	0.0167055	44.8656	0.321048	0.353003	0.353003	0.102846	26.9395	-0.435055	0.438768	0.438768	0.0911326
356	PE(20:0_20:4)	16.2548	15.1646	-0.0916217	0.250934	0.250934	0.581145	12.3432	-0.390823	0.26195	0.26195	0.0154755	24.7979	0.576417	0.44262	0.44262	0.0324594
357	PE(18:0_22:5) (n3)	162.522	200.142	0.308767	0.280758	0.280758	0.0829585	184.581	0.18964	0.294498	0.294498	0.233783	108.241	-0.612281	0.445541	0.445541	0.0253065
358	PE(18:0_22:5) (n6)	83.8219	107.646	0.380815	0.33146	0.33146	0.0730327	97.8077	0.246107	0.316023	0.316023	0.155053	45.3168	-0.911419	0.499661	0.499661	0.00613593
359	PE(18:0_22:6)	667.713	896.325	0.427312	0.302302	0.302302	0.0334949	644.732	-0.0445192	0.288753	0.288753	0.764889	328.581	-1.04509	0.420052	0.420052	0.000858105
360	PE(18:1_22:6)	1013.58	1124.09	0.152287	0.30585	0.30585	0.434585	542.935	-0.900518	0.322882	0.322882	0.000387773	332.873	-1.64205	0.469272	0.469272	7.93555e-05
361	PE(O-16:0/18:2)	2.09903	2.00284	-0.0594915	0.338801	0.338801	0.813657	3.29837	0.669281	0.295588	0.295588	0.00146661	2.12696	0.0310672	0.320245	0.320245	0.861855
362	PE(O-16:0/20:4)	4.23529	3.99056	-0.040144	0.414876	0.414876	0.90377	6.19127	0.578346	0.458857	0.458857	0.0330591	3.45966	-0.260341	0.459089	0.459089	0.313725
363	PE(O-16:0/22:6)	3.22238	3.13821	-0.00257231	0.525549	0.525549	0.998534	5.41069	0.791988	0.497249	0.497249	0.0111996	2.7568	-0.17796	0.49768	0.49768	0.519436
364	PE(O-18:0/22:6)	2.70639	2.27921	-0.175885	0.462506	0.462506	0.565647	4.59279	0.832813	0.468839	0.468839	0.00632785	2.06499	-0.322678	0.475227	0.475227	0.230056
365	PE(O-18:1/22:6)	4.64573	3.79852	-0.265938	0.407081	0.407081	0.290262	5.42269	0.232886	0.458545	0.458545	0.345208	3.34344	-0.466946	0.457949	0.457949	0.0832782
366	PE(P-15:0/20:4)	8.26231	8.22922	0.0388371	0.376748	0.376748	0.894351	12.1584	0.583982	0.441659	0.441659	0.0266819	10.1713	0.296492	0.531145	0.531145	0.321627
367	PE(P-15:0/22:6) (a)	8.34662	8.16071	0.0450781	0.676663	0.676663	0.937172	9.76236	0.289858	0.701282	0.701282	0.441441	6.57753	-0.242602	0.619796	0.619796	0.480526
368	PE(P-15:0/22:6) (b)	11.0835	10.1697	-0.11858	0.425143	0.425143	0.69086	11.4886	0.0395147	0.496052	0.496052	0.88034	9.47169	-0.246096	0.524288	0.524288	0.398185
369	PE(P-16:0/18:1)	15.8031	13.7223	-0.109807	0.689421	0.689421	0.831477	17.2237	0.236183	0.651653	0.651653	0.489937	13.2952	-0.140948	0.664647	0.664647	0.709984
370	PE(P-16:0/18:2)	8.17807	7.4561	-0.203316	0.50845	0.50845	0.545998	9.95066	0.256068	0.372869	0.372869	0.205772	7.74709	-0.118593	0.39526	0.39526	0.589249
371	PE(P-16:0/20:3)	22.0582	20.6881	-0.0958729	0.298917	0.298917	0.638242	31.3706	0.517691	0.231467	0.231467	0.00157809	18.8173	-0.217021	0.215141	0.215141	0.0860889
372	PE(P-16:0/20:4)	86.0182	81.0378	-0.0813466	0.385022	0.385022	0.762871	77.8504	-0.13078	0.353094	0.353094	0.481602	75.4935	-0.217419	0.509333	0.509333	0.442909
373	PE(P-16:0/20:5)	15.7266	11.1124	-0.526839	0.524872	0.524872	0.108194	16.5929	0.0471387	0.550904	0.550904	0.872379	11.0523	-0.531944	0.525235	0.525235	0.0850117
374	PE(P-16:0/22:5) (n3)	31.5261	30.8899	-0.00474832	0.362651	0.362651	0.998325	35.2058	0.129533	0.53456	0.53456	0.638699	31.2848	-0.0125927	0.457912	0.457912	0.959596
375	PE(P-16:0/22:5) (n6)	12.6672	11.7825	-0.0905407	0.350285	0.350285	0.711302	17.0285	0.419685	0.423181	0.423181	0.0793466	10.0507	-0.342451	0.432224	0.432224	0.16738
376	PE(P-16:0/22:6)	85.6006	80.2894	-0.123586	0.487969	0.487969	0.71665	59.7705	-0.503642	0.31516	0.31516	0.0110164	31.7439	-1.44954	0.443404	0.443404	0.000132916
377	PE(P-17:0/20:4) (a)	5.39394	5.50899	0.00197661	0.477763	0.477763	0.998534	7.12014	0.397219	0.372372	0.372372	0.0629922	4.26258	-0.327807	0.30771	0.30771	0.0717767
378	PE(P-17:0/20:4) (b)	7.16988	7.79077	0.16592	0.498318	0.498318	0.622382	9.17229	0.416182	0.455757	0.455757	0.101894	7.23203	0.0530028	0.518797	0.518797	0.855531
379	PE(P-17:0/22:6) (a)	8.75378	6.99207	-0.260253	0.624828	0.624828	0.528989	7.36821	-0.205602	0.670173	0.670173	0.558727	4.64215	-0.901788	0.731039	0.731039	0.0406251
380	PE(P-17:0/22:6) (b)	7.36029	6.0527	-0.226933	0.513906	0.513906	0.49532	7.05124	-0.00923762	0.516675	0.516675	0.974599	4.87529	-0.648514	0.768127	0.768127	0.143222
381	PE(P-18:0/18:1)	9.20395	9.23223	0.0299512	0.321274	0.321274	0.905041	11.5064	0.346274	0.32738	0.32738	0.0642442	8.3873	-0.115687	0.354459	0.354459	0.555041
382	PE(P-18:0/18:2)	4.16227	3.83004	-0.100853	0.367599	0.367599	0.69086	5.55178	0.424853	0.411373	0.411373	0.0692868	4.57471	0.153253	0.379345	0.379345	0.467607
383	PE(P-18:0/20:4)	84.3397	87.8512	0.0635427	0.342518	0.342518	0.798739	91.1482	0.130948	0.276445	0.276445	0.379038	84.9453	-0.00398902	0.41999	0.41999	0.989511
384	PE(P-18:0/20:5)	8.47215	7.33447	-0.225278	0.369089	0.369089	0.325933	12.3103	0.535242	0.313773	0.313773	0.0078119	10.0544	0.210066	0.439138	0.439138	0.391062
385	PE(P-18:0/22:6)	48.8454	50.1924	0.0434423	0.417388	0.417388	0.894351	43.9252	-0.12581	0.33016	0.33016	0.470433	23.8316	-1.03214	0.422521	0.422521	0.000963018
386	PE(P-18:1/18:1) (a)	12.9841	13.4946	0.0834799	0.340161	0.340161	0.722762	14.1647	0.152617	0.341545	0.341545	0.407553	20.4068	0.654319	0.436822	0.436822	0.0174267
387	PE(P-18:1/18:1) (b)	4.17378	3.64997	-0.166098	0.399671	0.399671	0.529136	4.90382	0.25543	0.41543	0.41543	0.25546	4.27079	0.0407645	0.465532	0.465532	0.872952
388	PE(P-18:1/20:4) (a)	56.9786	50.3831	-0.172011	0.310427	0.310427	0.378622	57.781	0.00672943	0.391234	0.391234	0.974599	60.1941	0.0545575	0.429516	0.429516	0.82401
389	PE(P-18:1/20:4) (b)	10.933	10.5916	-0.0106261	0.48208	0.48208	0.989355	14.4733	0.306437	0.767834	0.767834	0.454495	13.9748	0.370853	0.54826	0.54826	0.231619
390	PE(P-18:1/20:5)	13.5276	9.76358	-0.465689	0.394904	0.394904	0.0671152	14.2893	0.0928377	0.367154	0.367154	0.62625	15.369	0.169068	0.470527	0.470527	0.517841
391	PE(P-18:1/22:6) (a)	47.067	50.4679	0.105351	0.33318	0.33318	0.644782	38.1861	-0.281736	0.257739	0.257739	0.0575367	28.4865	-0.768126	0.514113	0.514113	0.0176007
392	PE(P-18:1/22:6) (b)	9.17691	8.84399	-0.00848452	0.408789	0.408789	0.989355	8.0923	-0.13986	0.41963	0.41963	0.524728	6.02491	-0.636328	0.623646	0.623646	0.0832782
393	PE(P-19:0/20:4) (a)	3.38927	3.36322	-0.00319415	0.429176	0.429176	0.998325	4.87299	0.538592	0.402601	0.402601	0.0253579	3.07296	-0.10991	0.338388	0.338388	0.556432
394	PE(P-19:0/20:4) (b)	4.87162	4.73512	-0.0589466	0.434856	0.434856	0.858739	6.05138	0.334031	0.284331	0.284331	0.0441957	4.85143	-0.000961851	0.359863	0.359863	0.996871
395	PE(P-20:0/18:1)	10.3965	9.51403	-0.111619	0.502926	0.502926	0.747596	13.909	0.456605	0.444704	0.444704	0.070715	14.4191	0.394467	0.712634	0.712634	0.324904
396	PE(P-20:0/20:4)	21.9406	21.4737	-0.0163081	0.32512	0.32512	0.962507	28.3691	0.378087	0.355527	0.355527	0.0633156	21.1493	-0.0696844	0.449624	0.449624	0.791855
397	PE(P-20:0/22:6)	17.1548	16.465	-0.0722207	0.534425	0.534425	0.858739	17.9058	0.0972874	0.374474	0.374474	0.617459	10.8529	-0.649656	0.460622	0.460622	0.0228459
398	PE(P-20:1/20:4)	5.51613	5.53691	0.0156008	0.391678	0.391678	0.978175	6.65623	0.295821	0.329464	0.329464	0.106433	5.41427	-0.0211564	0.410855	0.410855	0.924898
399	PE(P-20:1/22:6)	5.41639	6.80454	0.306037	0.387351	0.387351	0.197986	7.46637	0.458132	0.311006	0.311006	0.0163683	5.05795	-0.0977772	0.282756	0.282756	0.530703
400	LPE(16:0) [sn2]	35.0718	24.7294	-0.383607	0.658258	0.658258	0.348826	30.4406	-0.0961597	0.68955	0.68955	0.78737	74.4349	1.22269	0.622602	0.622602	0.00404392
401	LPE(16:0) [sn1]	225.674	137.366	-0.629535	0.570819	0.570819	0.0825864	151.471	-0.481246	0.551779	0.551779	0.115544	591.362	1.4839	0.55408	0.55408	0.000510416
402	LPE(17:0) [sn2]	7.98267	8.13786	-0.0127108	0.568934	0.568934	0.989355	10.6846	0.419963	0.42377	0.42377	0.0793466	10.0776	0.347728	0.376468	0.376468	0.111628
403	LPE(17:0) [sn1]	11.4752	12.6179	0.145146	0.28677	0.28677	0.428312	17.4434	0.61948	0.248127	0.248127	0.00080574	15.0143	0.392903	0.303552	0.303552	0.0332507
404	LPE(18:0) [sn2]	42.8697	34.1423	-0.24027	0.578992	0.578992	0.529136	47.8832	0.249749	0.570906	0.570906	0.416925	73.1028	0.872157	0.542014	0.542014	0.01218
405	LPE(18:0) [sn1]	227.927	219.854	0.0402364	0.531209	0.531209	0.925069	249.496	0.221993	0.532591	0.532591	0.43772	497.199	1.21099	0.551784	0.551784	0.00198414
406	LPE(18:1) [sn2]	65.4768	43.5528	-0.42845	0.68608	0.68608	0.314615	55.8286	-0.0633515	0.671342	0.671342	0.861101	73.8662	0.333788	0.688862	0.688862	0.386148
407	LPE(18:1) [sn1]	164.073	137.999	-0.135545	0.647996	0.647996	0.765247	116.856	-0.362292	0.616225	0.616225	0.274291	219.298	0.550467	0.605958	0.605958	0.117258
408	LPE(18:2) [sn2]	19.5151	8.95697	-0.989258	0.683213	0.683213	0.030293	18.2714	0.0355807	0.688826	0.688826	0.923201	26.2153	0.521336	0.775033	0.775033	0.234139
409	LPE(18:2) [sn1]	17.9645	10.4516	-0.652991	0.692146	0.692146	0.126383	17.6642	0.11971	0.65938	0.65938	0.72895	18.5563	0.18136	0.682148	0.682148	0.635906
410	LPE(20:4) [sn2]	117.693	52.3738	-0.858053	0.947886	0.947886	0.141825	96.2788	0.0406011	0.913638	0.913638	0.932947	82.5062	-0.190222	0.926863	0.926863	0.717974
411	LPE(20:4) [sn1]	43.1717	11.7979	-1.50163	0.934292	0.934292	0.0192618	27.6433	-0.275833	0.937225	0.937225	0.572369	22.6914	-0.579037	0.964343	0.964343	0.286817
412	LPE(22:6) [sn2]	59.1022	27.9606	-0.860747	0.754727	0.754727	0.0745565	38.6813	-0.417048	0.798454	0.798454	0.331025	28.9691	-0.818735	0.771293	0.771293	0.0726198
413	LPE(22:6) [sn1]	23.246	10.0702	-0.911945	0.91205	0.91205	0.109258	14.6552	-0.355468	0.885105	0.885105	0.452665	10.9213	-0.782535	0.893893	0.893893	0.131204
414	LPE(P-16:0)	7.01011	7.77398	0.133389	0.317111	0.317111	0.523735	10.2613	0.551975	0.234894	0.234894	0.00117328	7.98058	0.179245	0.284718	0.284718	0.263382
415	LPE(P-18:0)	7.3278	8.22912	0.14379	0.35667	0.35667	0.543651	9.81035	0.399936	0.359493	0.359493	0.0542394	8.9128	0.276154	0.295451	0.295451	0.108218
416	LPE(P-18:1)	4.86241	5.80386	0.237306	0.446847	0.446847	0.402147	6.23989	0.381836	0.290204	0.290204	0.0271273	4.67876	-0.0535232	0.374796	0.374796	0.804266
417	LPE(P-20:0)	11.9925	11.1589	-0.097553	0.24617	0.24617	0.549395	15.6296	0.390213	0.236903	0.236903	0.00940017	16.1624	0.406543	0.384765	0.384765	0.0737838
418	PI(16:0/16:0)	6.61411	2.74223	-1.25447	0.255495	0.255495	1.43917e-05	4.89484	-0.423966	0.285012	0.285012	0.0156883	30.8202	2.19827	0.420627	0.420627	4.3467e-06
419	PI(16:0_16:1)	39.3523	18.5816	-1.07775	0.267122	0.267122	5.66483e-05	24.0073	-0.706363	0.25911	0.25911	0.000452855	205.324	2.36706	0.378357	0.378357	1.0383e-06
420	PI(34:0)	6.16225	3.23598	-0.8922	0.507699	0.507699	0.0124475	4.76726	-0.332366	0.504498	0.504498	0.223509	13.0956	1.13837	0.468806	0.468806	0.000998
421	PI(34:1)	118.452	54.077	-1.13854	0.297405	0.297405	7.65369e-05	82.7238	-0.5153	0.246791	0.246791	0.002425	483.346	1.9919	0.442554	0.442554	1.36667e-05
422	PI(17:0_18:1)	15.0124	12.6857	-0.261076	0.414887	0.414887	0.311096	27.8335	0.900613	0.299885	0.299885	0.000245817	28.6877	0.903649	0.473716	0.473716	0.00475678
423	PI(17:0_18:2)	14.2231	14.2702	-0.00946625	0.270826	0.270826	0.983062	16.5269	0.20986	0.230586	0.230586	0.102828	21.9829	0.600544	0.344892	0.344892	0.00800722
424	PI(18:0_18:1)	33.5131	26.7828	-0.311104	0.374962	0.374962	0.176287	42.4387	0.361496	0.340522	0.340522	0.0634559	70.4776	1.0569	0.478678	0.478678	0.00191695
425	PI(36:2)	451.716	378.292	-0.244113	0.265467	0.265467	0.136189	335.4	-0.418673	0.269012	0.269012	0.0125346	778.771	0.757538	0.446219	0.446219	0.00909615
426	PI(18:1_18:2)	46.4987	37.5513	-0.308488	0.219281	0.219281	0.0341911	40.7449	-0.190502	0.220493	0.220493	0.118575	68.3001	0.516584	0.417862	0.417862	0.0406243
427	PI(16:0_20:3) (a)	90.0928	53.8064	-0.732912	0.270334	0.270334	0.000883898	63.4875	-0.506448	0.32555	0.32555	0.0125346	177.695	0.959293	0.41885	0.41885	0.00150638
428	PI(16:0_20:3) (b)	73.3913	49.5735	-0.563039	0.288107	0.288107	0.00665723	47.4162	-0.632802	0.312951	0.312951	0.00294653	83.6546	0.169261	0.397247	0.397247	0.442918
429	PI(16:0_20:4)	479.931	235.371	-1.02607	0.224283	0.224283	2.39247e-05	333.012	-0.527043	0.23674	0.23674	0.00161171	840.402	0.776215	0.407894	0.407894	0.00481394
430	PI(18:0_20:2)	58.5177	61.0086	0.0728792	0.319985	0.319985	0.743936	60.347	0.0566795	0.318418	0.318418	0.732813	69.4322	0.204003	0.519858	0.519858	0.480013
431	PI(18:0_20:3) (a)	805.598	648.41	-0.297048	0.30685	0.30685	0.117394	1006.85	0.309995	0.413233	0.413233	0.168968	1019.16	0.320798	0.45525	0.45525	0.215361
432	PI(18:0_20:3) (b)	210.85	285.462	0.438818	0.279559	0.279559	0.0215736	238.422	0.181761	0.266219	0.266219	0.207824	120.983	-0.862381	0.527421	0.527421	0.011231
433	PI(18:0_20:4)	2787.26	2689.58	-0.0454084	0.26046	0.26046	0.813657	3256.45	0.230611	0.261891	0.261891	0.112504	1679.86	-0.758906	0.427367	0.427367	0.00718089
434	PI(38:5) (a)	981.357	814.641	-0.266439	0.187577	0.187577	0.0327913	678.84	-0.533368	0.21526	0.21526	0.00083324	1089.95	0.11898	0.385844	0.385844	0.579272
435	PI (38:5) (b)	103.508	87.7693	-0.244213	0.275026	0.275026	0.148109	171.481	0.72195	0.279676	0.279676	0.000636982	120.342	0.185516	0.404234	0.404234	0.408916
436	PI(38:6)	101.03	49.5973	-1.02582	0.267846	0.267846	7.65369e-05	78.775	-0.355303	0.247805	0.247805	0.0184843	254.322	1.3128	0.371498	0.371498	7.34224e-05
437	PI(39:6)	10.1939	9.4608	-0.0939331	0.444684	0.444684	0.762871	14.4496	0.511147	0.463674	0.463674	0.0559518	10.7727	0.103878	0.416754	0.416754	0.656276
438	PI(18:0_22:4)	9.34691	14.1654	0.694379	0.573142	0.573142	0.0610283	13.5654	0.613027	0.622662	0.622662	0.0808534	9.99895	0.138174	0.707075	0.707075	0.732239
439	PI(20:0_20:4)	3.27482	4.34694	0.361785	0.401334	0.401334	0.142972	5.65141	0.758068	0.318151	0.318151	0.00107129	4.08394	0.294507	0.297	0.297	0.0911326
440	PI(18:0_22:5) (n3)	74.1119	89.2746	0.25809	0.245825	0.245825	0.0960912	114.586	0.629828	0.171631	0.171631	6.07111e-05	89.0106	0.224065	0.405082	0.405082	0.324904
441	PI(18:0_22:5) (n6)	48.2622	51.0037	0.1407	0.467314	0.467314	0.660185	61.6905	0.390927	0.530943	0.530943	0.176433	89.2665	0.813852	0.827571	0.827571	0.0932185
442	PI(18:0_22:6)	157.384	157.198	0.000827464	0.293268	0.293268	0.998534	229.694	0.550695	0.281273	0.281273	0.00359114	203.067	0.343216	0.420643	0.420643	0.156571
443	LPI(18:0)	127.104	139.498	0.130412	0.325606	0.325606	0.545998	248.413	0.971153	0.278966	0.278966	8.72276e-05	307.077	1.27595	0.287571	0.287571	1.51751e-05
444	LPI(18:1) [sn1]	88.3739	77.6576	-0.177932	0.266626	0.266626	0.279632	119.491	0.439593	0.28874	0.28874	0.0139731	229.226	1.38738	0.245273	0.245273	2.25486e-06
445	LPI(18:2)	101.957	102.148	0.00118553	0.13586	0.13586	0.998325	163.984	0.686927	0.0993276	0.0993276	6.38029e-07	107.383	0.0727327	0.141094	0.141094	0.356657
446	LPI(20:4)	144.962	113.107	-0.345399	0.341604	0.341604	0.106827	189.213	0.407743	0.290402	0.290402	0.0203903	143.045	-0.0024273	0.322948	0.322948	0.989959
447	PS(36:1)	382.443	297.608	-0.361498	0.135916	0.135916	0.000987999	238.182	-0.690664	0.203095	0.203095	0.000104175	349.841	-0.153367	0.311564	0.311564	0.378477
448	PS(36:2)	628.872	400.501	-0.650443	0.209655	0.209655	0.000347142	423.332	-0.568493	0.199001	0.199001	0.000332636	992.766	0.632656	0.360021	0.360021	0.00761582
449	PS(38:3)	256.868	178.779	-0.512418	0.237579	0.237579	0.00369412	252.942	-0.0161438	0.264516	0.264516	0.90825	335.115	0.342896	0.46959	0.46959	0.20189
450	PS(38:4)	2174.67	1860.6	-0.210281	0.273065	0.273065	0.209884	2699.9	0.329802	0.255789	0.255789	0.0299206	2523.65	0.197578	0.412926	0.412926	0.391062
451	PS(38:5)	329.059	199.729	-0.718224	0.167191	0.167191	3.66083e-05	241.6	-0.4472	0.195679	0.195679	0.00139342	392.886	0.239924	0.283669	0.283669	0.142776
452	PS(40:5)	414.206	323.002	-0.343848	0.250174	0.250174	0.0377455	348.369	-0.234165	0.247026	0.247026	0.0904832	473.943	0.192619	0.334576	0.334576	0.307205
453	PS(40:6)	1374.17	904.3	-0.600015	0.243636	0.243636	0.00160933	913.726	-0.583796	0.234779	0.234779	0.000820515	1134.82	-0.305834	0.399133	0.399133	0.180596
454	PG(34:1)	224.903	157.564	-0.505767	0.233103	0.233103	0.00359914	380.998	0.765593	0.24912	0.24912	0.000207036	265.177	0.225971	0.341171	0.341171	0.240547
455	PG(36:1)	14.744	13.2322	-0.178067	0.373048	0.373048	0.455096	40.2277	1.45104	0.267142	0.267142	3.30564e-06	15.0771	0.0223673	0.330043	0.330043	0.900663
456	PG(36:2)	8.55883	7.94648	-0.0833441	0.488157	0.488157	0.816058	30.5979	1.81786	0.617898	0.617898	0.000278245	13.191	0.660171	0.459409	0.459409	0.0212263
457	CE(14:0)	551.919	277.503	-1.05527	0.637837	0.637837	0.0167074	957.065	0.750259	0.567939	0.567939	0.0267334	20751	5.25646	0.354614	0.354614	5.0578e-09
458	CE(15:0)	128.507	116.017	-0.132909	0.441976	0.441976	0.660185	315.648	1.28216	0.514112	0.514112	0.00080843	1342.49	3.40455	0.427129	0.427129	1.88442e-07
459	CE(16:0)	876.808	570.034	-0.634281	0.544043	0.544043	0.0698006	1744.52	0.963219	0.605296	0.605296	0.0112229	33041	5.2621	0.433833	0.433833	1.22162e-08
460	CE(16:1)	675.275	368.328	-0.910182	0.607591	0.607591	0.0264139	1014.68	0.540712	0.653298	0.653298	0.132891	24783.8	5.22542	0.41536	0.41536	1.21897e-08
461	CE(16:2)	26.2052	16.7361	-0.624968	0.563219	0.563219	0.0810764	34.6621	0.354687	0.713454	0.713454	0.355718	276.077	3.44384	0.490126	0.490126	4.5635e-07
462	CE(17:0)	70.5953	55.5877	-0.277858	0.573939	0.573939	0.449601	113.902	0.695372	0.710427	0.710427	0.0822353	928.114	3.79025	0.556291	0.556291	5.15526e-07
463	CE(17:1)	67.1759	42.5988	-0.6399	0.566353	0.566353	0.0770506	126.841	0.927399	0.596104	0.596104	0.0125346	1077.62	4.06063	0.458172	0.458172	1.14763e-07
464	CE(18:0)	104.577	75.6805	-0.462976	0.377472	0.377472	0.0588173	111.629	0.101182	0.364678	0.364678	0.592839	6042.86	5.85793	0.374601	0.374601	5.0578e-09
465	CE(18:1)	1622.26	882.012	-0.89416	0.586825	0.586825	0.0245046	1914.45	0.235402	0.571055	0.571055	0.442088	46819.4	4.88647	0.445043	0.445043	2.18465e-08
466	CE(18:2)	297.04	318.658	-0.12412	1.17187	1.17187	0.89356	709.037	1.3044	0.803945	0.803945	0.0101609	5024.14	4.20103	0.644485	0.644485	7.69309e-07
467	CE(18:3)	34.8264	21.4474	-0.72729	0.653872	0.653872	0.0805605	69.8009	0.865074	0.881803	0.881803	0.0817378	687.804	4.33897	0.517839	0.517839	1.35357e-07
468	CE(20:0)	60.6226	49.3162	-0.28062	0.300713	0.300713	0.130123	78.6224	0.39591	0.283318	0.283318	0.0206742	798.166	3.72099	0.372352	0.372352	3.81759e-08
469	CE(20:1)	148.915	77.3561	-0.926301	0.397783	0.397783	0.00231979	129.097	-0.204872	0.459737	0.459737	0.40831	3497.83	4.57424	0.393517	0.393517	1.40101e-08
470	CE(20:2)	58.7673	28.8431	-1.01558	0.607036	0.607036	0.0163919	64.4346	0.117057	0.684121	0.684121	0.742395	972.546	4.10664	0.476534	0.476534	1.24418e-07
471	CE(20:3)	136.192	82.9584	-0.744135	0.728204	0.728204	0.103956	237.532	0.758454	0.78065	0.78065	0.0839307	2740.45	4.38743	0.519124	0.519124	1.34595e-07
472	CE(20:4)	172.035	129.922	-0.4757	0.621658	0.621658	0.212999	525.15	1.56328	0.579853	0.579853	0.000478666	3217.19	4.24809	0.355576	0.355576	1.22162e-08
473	CE(20:5)	36.9991	21.2183	-0.834392	0.837425	0.837425	0.110352	103.559	1.53396	0.680207	0.680207	0.00150431	658.772	4.24908	0.571328	0.571328	3.1628e-07
474	CE(22:0)	34.599	30.1134	-0.193036	0.28505	0.28505	0.272062	45.8161	0.417063	0.260184	0.260184	0.0108528	200.573	2.53849	0.309828	0.309828	1.57289e-07
475	CE(22:1)	51.0314	24.9667	-1.01891	0.231069	0.231069	3.18071e-05	42.393	-0.280534	0.36153	0.36153	0.155976	1018.69	4.31522	0.324026	0.324026	9.74317e-09
476	CE(22:4)	174.4	104.377	-0.725462	0.742577	0.742577	0.115336	216.857	0.278232	0.871898	0.871898	0.543392	2482.87	3.92136	0.575127	0.575127	5.15526e-07
477	CE(22:5) (n3)	38.1542	22.0442	-0.751313	0.644421	0.644421	0.0698006	32.5869	-0.2182	0.727098	0.727098	0.565863	1035	4.82849	0.577542	0.577542	1.35357e-07
478	CE(22:5) (n6)	498.049	323.449	-0.676414	0.8946	0.8946	0.218865	646.271	0.356472	0.850821	0.850821	0.435724	7743.49	4.05703	0.579855	0.579855	4.5635e-07
479	CE(22:6)	715.53	313.326	-1.20179	0.82407	0.82407	0.0293158	556.219	-0.368135	0.820695	0.820695	0.406177	24053.9	5.16731	0.597724	0.597724	1.24418e-07
480	CE(24:0)	53.7995	47.374	-0.170429	0.269453	0.269453	0.308472	71.256	0.412836	0.295421	0.295421	0.0206742	279.86	2.38475	0.307817	0.307817	2.2927e-07
481	CE(24:1)	75.8137	39.4576	-0.933098	0.202179	0.202179	2.33293e-05	69.798	-0.119966	0.265319	0.265319	0.402527	1104.25	3.85565	0.31185	0.31185	1.21897e-08
482	CE(24:4)	609.621	304.331	-1.0354	0.796492	0.796492	0.0470776	714.06	0.218539	0.758835	0.758835	0.580205	11252.6	4.27861	0.550456	0.550456	2.2927e-07
483	CE(24:5)	727.925	229.673	-1.6842	0.869165	0.869165	0.00700446	368.792	-0.946682	0.786938	0.786938	0.0404124	29241.4	5.42511	0.63843	0.63843	1.34595e-07
484	CE(24:6)	107.514	28.1366	-1.9436	0.852821	0.852821	0.00262967	46.6055	-1.26338	0.951841	0.951841	0.0262446	4191	5.3906	0.612468	0.612468	1.14763e-07
485	COH	36117.3	23701.5	-0.59534	0.241753	0.241753	0.00160933	15723.6	-1.19838	0.300614	0.300614	3.24531e-05	122409	1.75099	0.362661	0.362661	7.89126e-06
486	DE(16:0)	21.6077	10.3719	-0.959894	0.851816	0.851816	0.0776374	16.0696	-0.33652	0.879511	0.879511	0.469147	182.395	3.22828	0.75969	0.75969	1.9245e-05
487	DE(18:1)	47.7243	21.5377	-1.12881	0.318211	0.318211	0.000131654	27.5035	-0.792894	0.38637	0.38637	0.00270709	626.456	3.72483	0.354243	0.354243	2.73618e-08
488	DE(20:4)	21.2078	21.0544	0.016192	0.480186	0.480186	0.983062	30.6902	0.517302	0.574326	0.574326	0.105785	71.5677	1.73379	0.61385	0.61385	0.000367215
489	DE(20:5)	22.5729	19.2797	-0.19524	0.514305	0.514305	0.565647	29.8698	0.437331	0.507534	0.507534	0.119327	32.8628	0.560171	0.546332	0.546332	0.0819485
490	FA(14:0)	1442	1373.23	-0.0868306	0.362496	0.362496	0.72931	2348.32	0.689246	0.35268	0.35268	0.00362203	1368.52	-0.0754219	0.285422	0.285422	0.637435
491	FA(16:0)	58121.9	50926.4	-0.187965	0.344307	0.344307	0.387474	91578.6	0.659061	0.340393	0.340393	0.00382981	51999.7	-0.164056	0.366006	0.366006	0.418629
492	FA(16:1)	1979.03	1563.16	-0.341003	0.401786	0.401786	0.166775	2992.91	0.585905	0.431315	0.431315	0.0235728	1886.05	-0.0533537	0.330777	0.330777	0.78359
493	FA(17:1)	1308.38	1025.68	-0.370607	0.302678	0.302678	0.0588173	2508.74	0.925419	0.282368	0.282368	0.000133256	1067.42	-0.294996	0.20296	0.20296	0.020158
494	FA(18:0)	65711.3	58463.8	-0.176057	0.371392	0.371392	0.458707	108175	0.724738	0.318031	0.318031	0.00141293	54736	-0.260734	0.329426	0.329426	0.167485
495	FA(18:1)	7115.09	5552.71	-0.367888	0.27952	0.27952	0.0451984	8286.5	0.20431	0.304972	0.304972	0.215965	5809.22	-0.295379	0.242001	0.242001	0.0422561
496	FA(18:2)	1534.93	1241.69	-0.31487	0.267851	0.267851	0.0678009	2089.49	0.42796	0.305207	0.305207	0.0204591	1347.11	-0.197248	0.26867	0.26867	0.199531
497	FA(20:2)	917.517	804.279	-0.196405	0.287797	0.287797	0.269205	1400.55	0.607353	0.272019	0.272019	0.00159093	655.709	-0.489042	0.280514	0.280514	0.00797739
498	FA(20:4)	2318.69	1262.39	-0.860899	0.58901	0.58901	0.0293158	3388.54	0.604123	0.49233	0.49233	0.0372516	1297.99	-0.797619	0.542691	0.542691	0.0190886
499	FA(20:5)	933.07	799.69	-0.224246	0.3912	0.3912	0.358247	1927.13	1.05233	0.359614	0.359614	0.000287091	757.391	-0.287284	0.328832	0.328832	0.131739
500	FA(22:5)	862.043	723.143	-0.262686	0.3665	0.3665	0.244378	1336.18	0.611167	0.402267	0.402267	0.0140524	717.287	-0.287991	0.418184	0.418184	0.224398
501	FA(22:6)	3331.69	2690.96	-0.319591	0.379	0.379	0.168895	5226.74	0.642602	0.35655	0.35655	0.00582586	2861.41	-0.210653	0.281891	0.281891	0.190887
502	AC(16:0)	1.70583	0.614678	-1.4587	0.375181	0.375181	7.37331e-05	0.731706	-1.20302	0.359158	0.359158	0.000116762	1.01969	-0.787341	0.558507	0.558507	0.0228459
503	AC(16:1)	0.0885825	0.0922205	0.0543573	0.308479	0.308479	0.813657	0.0947523	0.0933624	0.308342	0.308342	0.562797	0.0696003	-0.350781	0.29972	0.29972	0.0498742
504	AC(18:0)	0.397492	0.332114	-0.248619	0.264718	0.264718	0.128014	0.607421	0.61313	0.305935	0.305935	0.00309441	0.546542	0.457794	0.322618	0.322618	0.0222773
505	AC(18:1)	0.233443	0.214024	-0.128604	0.391587	0.391587	0.628748	0.232956	-0.0214256	0.425875	0.425875	0.924133	0.237786	0.0268427	0.375432	0.375432	0.895537
506	DG(14:0_16:0)	1325.96	473.08	-1.4882	0.174937	0.174937	4.81321e-07	640.863	-1.05902	0.233402	0.233402	1.28645e-05	1244.29	-0.115756	0.327263	0.327263	0.522072
507	DG(16:0_16:0)	4742.75	2632.01	-0.8529	0.168209	0.168209	1.13768e-05	3812.2	-0.318461	0.167927	0.167927	0.00427446	6967.61	0.536	0.279831	0.279831	0.00464677
508	DG(16:0_16:1)	2707.07	1579.84	-0.783144	0.207742	0.207742	8.40981e-05	1703.76	-0.669092	0.172143	0.172143	3.94482e-05	3369.17	0.293262	0.315681	0.315681	0.109988
509	DG(14:0_18:2)	171.215	144.975	-0.238907	0.274285	0.274285	0.155858	182.005	0.0962432	0.233853	0.233853	0.442177	121.434	-0.502801	0.324244	0.324244	0.0146463
510	DG(16:0_18:1)	8050.22	6203.11	-0.373744	0.16706	0.16706	0.00294279	5765.11	-0.481359	0.183768	0.183768	0.000582805	7219.24	-0.18241	0.343342	0.343342	0.343185
511	DG(16:1_18:1)	2433.83	2399.75	-0.0285454	0.189977	0.189977	0.842383	1772	-0.465306	0.187321	0.187321	0.000821329	1665.61	-0.570732	0.296429	0.296429	0.00454603
512	DG(16:0_18:2)	598.562	452.476	-0.412379	0.247448	0.247448	0.0164401	721.933	0.270932	0.187892	0.187892	0.0180282	452.913	-0.419259	0.301567	0.301567	0.0242763
513	DG(18:0_18:1)	1304	1404.26	0.108461	0.225273	0.225273	0.452313	1950.58	0.584912	0.211383	0.211383	0.000408558	1059.02	-0.3001	0.239107	0.239107	0.0380451
514	DG(18:1_18:1)	6332.38	7093.1	0.164249	0.241288	0.241288	0.270134	5944.69	-0.091124	0.244646	0.244646	0.480376	3652.35	-0.809197	0.335462	0.335462	0.00103937
515	DG(18:0_18:2)	422.978	361.589	-0.227587	0.258192	0.258192	0.151271	759.133	0.848343	0.2251	0.2251	4.89054e-05	311.329	-0.442179	0.255748	0.255748	0.00827458
516	DG(18:1_18:2)	632.086	604.528	-0.055223	0.297108	0.297108	0.798739	735.411	0.233887	0.268	0.268	0.115544	340.574	-0.896212	0.362574	0.362574	0.000893149
517	DG(18:2_18:2)	91.8416	77.0649	-0.205718	0.459259	0.459259	0.488541	144.083	0.698954	0.453736	0.453736	0.0131855	69.0033	-0.368843	0.469823	0.469823	0.170607
518	DG(18:1_18:3)	64.2471	68.3897	0.108546	0.48429	0.48429	0.744983	102.638	0.68352	0.518716	0.518716	0.0269983	48.5411	-0.393653	0.511597	0.511597	0.179203
519	DG(16:0_20:4)	803.679	477.718	-0.771812	0.288303	0.288303	0.000957582	1429.88	0.831802	0.147751	0.147751	2.59863e-06	567.986	-0.509875	0.225673	0.225673	0.00164215
520	DG(18:1_20:3)	325.405	431.498	0.380339	0.3059	0.3059	0.0558767	268.234	-0.279757	0.158634	0.158634	0.0065803	135.662	-1.27606	0.249651	0.249651	5.09173e-06
521	DG(18:0_20:4)	4350.06	4118.77	-0.0902096	0.323776	0.323776	0.69086	6250.48	0.534383	0.20556	0.20556	0.000605731	1359.75	-1.67159	0.23996	0.23996	4.62762e-07
522	DG(18:1_20:4)	944.634	841.604	-0.175602	0.28745	0.28745	0.325933	1300.94	0.464642	0.227099	0.227099	0.00275393	433.707	-1.12199	0.239143	0.239143	9.99437e-06
523	DG(16:0_22:5)	173.135	150.019	-0.218732	0.216739	0.216739	0.106888	300.913	0.794537	0.150151	0.150151	4.02466e-06	148.045	-0.23602	0.210116	0.210116	0.059022
524	DG(18:2_20:4)	92.3417	97.2881	0.0777378	0.271409	0.271409	0.68265	160.526	0.795349	0.29712	0.29712	0.000501163	79.3103	-0.206624	0.21085	0.21085	0.0935697
525	DG(16:0_22:6)	698.637	519.171	-0.453003	0.283337	0.283337	0.0196941	759.947	0.117807	0.153644	0.153644	0.160555	420.4	-0.739132	0.179385	0.179385	2.43627e-05
526	DG(18:1_20:5)	126.955	98.1317	-0.363878	0.247656	0.247656	0.0288188	301.165	1.25551	0.238369	0.238369	4.10975e-06	72.9235	-0.790979	0.241297	0.241297	0.000130856
527	DG(18:1_22:5)	184.507	212.285	0.198351	0.269702	0.269702	0.230606	230.187	0.327597	0.192461	0.192461	0.00787592	142.461	-0.451768	0.523761	0.523761	0.136092
528	DG(18:0_22:6)	3865.56	979.924	-0.596051	1.69898	1.69898	0.597341	1626.82	0.145781	1.68692	1.68692	0.872294	7404.36	0.789432	2.72696	2.72696	0.60364
529	DG(18:1_22:6)	442.829	507.914	0.190959	0.19802	0.19802	0.118301	491.577	0.145429	0.190617	0.190617	0.162429	160.882	-1.46763	0.204067	0.204067	4.22317e-07
530	DG(18:2_22:6)	59.3122	63.1951	0.0847393	0.222833	0.222833	0.565647	96.1039	0.694306	0.190337	0.190337	6.28088e-05	49.9428	-0.257121	0.232621	0.232621	0.0628528
531	TG(48:0) [SIM]	109.977	78.2475	-0.481984	0.346101	0.346101	0.0357323	102.242	-0.0944933	0.337487	0.337487	0.590386	159.376	0.550505	0.321533	0.321533	0.00872932
532	TG(48:1) [SIM]	408.759	289.354	-0.471608	0.435512	0.435512	0.086885	237.95	-0.75756	0.443261	0.443261	0.00774652	204.027	-0.965121	0.39692	0.39692	0.000992764
533	TG(48:2) [SIM]	411.614	341.88	-0.271252	0.448966	0.448966	0.330992	203.089	-1.00475	0.385761	0.385761	0.00059984	120.335	-1.76806	0.414936	0.414936	1.91213e-05
534	TG(48:3) [SIM]	149.896	154.395	0.0564242	0.514757	0.514757	0.889703	109.893	-0.431623	0.501407	0.501407	0.119447	57.005	-1.35727	0.441749	0.441749	0.000205996
535	TG(49:1) [SIM]	102.337	92.0325	-0.132268	0.427078	0.427078	0.653174	129.2	0.352081	0.441636	0.441636	0.146274	73.2454	-0.441829	0.353612	0.353612	0.038752
536	TG(50:0) [SIM]	92.4593	81.7727	-0.159421	0.31962	0.31962	0.434377	125.15	0.456379	0.309708	0.309708	0.0163683	143.71	0.640134	0.373362	0.373362	0.0086874
537	TG(50:1) [SIM]	401.842	306.547	-0.373165	0.295772	0.295772	0.052771	304.905	-0.389784	0.334332	0.334332	0.045496	279.157	-0.512176	0.315234	0.315234	0.011581
538	TG(50:2) [SIM]	533.48	527.074	-0.00982489	0.431838	0.431838	0.989355	335.304	-0.647773	0.378533	0.378533	0.00771059	178.422	-1.56503	0.40248	0.40248	3.56624e-05
539	TG(50:3) [SIM]	259.776	332.841	0.355992	0.417645	0.417645	0.165493	155.585	-0.730004	0.378265	0.378265	0.00390047	57.9259	-2.14526	0.336846	0.336846	9.1639e-07
540	TG(50:4) [SIM]	62.0687	81.7314	0.390773	0.50372	0.50372	0.206452	48.0608	-0.359283	0.446735	0.446735	0.143198	17.0436	-1.83858	0.395968	0.395968	1.0693e-05
541	TG(51:0) [SIM]	908.119	891.487	-0.0280268	0.203426	0.203426	0.858216	1436.69	0.656471	0.231492	0.231492	0.000346822	829.382	-0.126824	0.160671	0.160671	0.16839
542	TG(51:1) [SIM]	63.8603	62.6745	-0.0127827	0.406592	0.406592	0.983062	80.3584	0.353198	0.3787	0.3787	0.0953808	43.7891	-0.512012	0.336966	0.336966	0.0162269
543	TG(51:2) [SIM]	101.488	111.143	0.136224	0.373203	0.373203	0.581145	119.087	0.233974	0.373689	0.373689	0.246433	57.2321	-0.806243	0.307761	0.307761	0.00059496
544	TG(52:1) [SIM]	224.366	250.783	0.180128	0.296087	0.296087	0.327335	281.841	0.343637	0.319666	0.319666	0.0613431	185.885	-0.253882	0.306123	0.306123	0.150175
545	TG(52:2) [SIM]	601.354	754.395	0.34168	0.343656	0.343656	0.110879	521.351	-0.197964	0.365779	0.365779	0.31595	245.648	-1.27728	0.34234	0.34234	4.7517e-05
546	TG(52:3) [SIM]	298.815	447.04	0.576048	0.350199	0.350199	0.0171	225.387	-0.401446	0.30167	0.30167	0.0259744	77.9489	-1.93901	0.328353	0.328353	1.68689e-06
547	TG(52:4) [SIM]	104.12	147.34	0.520279	0.428107	0.428107	0.0604028	91.4054	-0.159785	0.395426	0.395426	0.450322	31.9643	-1.67086	0.377469	0.377469	1.53097e-05
548	TG(52:5) [SIM]	73.6667	80.3814	0.135896	0.492115	0.492115	0.69086	69.215	-0.0697265	0.457011	0.457011	0.766397	29.3997	-1.28717	0.405174	0.405174	0.000161043
549	TG(53:2) [SIM]	65.9278	82.9815	0.343342	0.317351	0.317351	0.0868991	83.4378	0.352042	0.312512	0.312512	0.0515486	34.6216	-0.914053	0.301743	0.301743	0.000228746
550	TG(54:0) [SIM]	57.9962	53.0134	-0.129508	0.575301	0.575301	0.744558	73.025	0.364498	0.485432	0.485432	0.168888	51.7048	-0.123399	0.461018	0.461018	0.635168
551	TG(54:1) [SIM]	96.3236	100.822	0.082438	0.398997	0.398997	0.768532	134.846	0.514902	0.348673	0.348673	0.0162401	77.1687	-0.293905	0.366207	0.366207	0.162803
552	TG(54:2) [SIM]	261.379	392.492	0.598765	0.256298	0.256298	0.00231922	296.835	0.191904	0.274515	0.274515	0.199504	127.233	-1.03283	0.291783	0.291783	7.29549e-05
553	TG(54:3) [SIM]	307.721	507.124	0.724077	0.301466	0.301466	0.00189705	315.41	0.0318204	0.328443	0.328443	0.858057	118.179	-1.38402	0.330603	0.330603	2.1562e-05
554	TG(54:4) [SIM]	88.5838	132.306	0.592049	0.261723	0.261723	0.00273369	97.7263	0.12708	0.376307	0.376307	0.520201	37.6777	-1.25292	0.392109	0.392109	0.00015699
555	TG(54:5) [SIM]	85.3347	100.27	0.251192	0.366706	0.366706	0.267514	95.309	0.163759	0.41867	0.41867	0.461809	38.6663	-1.13994	0.418622	0.418622	0.000458978
556	TG(54:6) [SIM]	92.442	99.7266	0.114657	0.456612	0.456612	0.719192	91.1322	-0.00754053	0.430005	0.430005	0.974599	37.3155	-1.2879	0.404325	0.404325	0.000158589
557	TG(54:7) [SIM]	61.7673	69.1845	0.156267	0.527386	0.527386	0.666587	48.2878	-0.328956	0.423534	0.423534	0.155888	18.9006	-1.6785	0.416028	0.416028	2.76802e-05
558	TG(56:6) [SIM]	70.7384	95.8774	0.451295	0.403632	0.403632	0.0798439	63.3648	-0.157868	0.442348	0.442348	0.495071	18.4323	-1.93208	0.425677	0.425677	1.28252e-05
559	TG(56:7) [SIM]	80.9463	102.606	0.339901	0.485946	0.485946	0.255681	66.4834	-0.278687	0.45897	0.45897	0.26059	22.4231	-1.83571	0.427972	0.427972	1.82889e-05
560	TG(56:8) [SIM]	46.768	67.0479	0.517924	0.579196	0.579196	0.145142	41.5247	-0.148493	0.517523	0.517523	0.580855	15.1115	-1.59036	0.479951	0.479951	0.000122103
561	TG(56:9) [SIM]	20.7978	24.1828	0.253663	0.652214	0.652214	0.558811	24.4197	0.272602	0.628193	0.628193	0.420564	10.8268	-0.934412	0.757715	0.757715	0.0406251
562	TG(58:8) [SIM]	39.7014	60.2054	0.617677	0.439628	0.439628	0.034261	35.7807	-0.121587	0.399397	0.399397	0.561298	13.2206	-1.56227	0.418111	0.418111	4.74481e-05
563	TG(48:0) [NL-16:0]	350.67	214.641	-0.67361	0.366806	0.366806	0.00968331	262.578	-0.387364	0.384834	0.384834	0.0756155	576.919	0.747251	0.389399	0.389399	0.00462882
564	TG(48:0) [NL-18:0]	45.9181	34.9727	-0.369191	0.33752	0.33752	0.0842406	52.9732	0.231025	0.332324	0.332324	0.20142	43.5715	-0.0528991	0.342715	0.342715	0.791855
565	TG(48:1) [NL-16:1]	179.752	131.735	-0.434273	0.288854	0.288854	0.0260197	110.334	-0.697198	0.321464	0.321464	0.00190916	120.763	-0.564965	0.316889	0.316889	0.00702831
566	TG(48:1) [NL-18:1]	462.4	321.068	-0.506216	0.332751	0.332751	0.024595	249.693	-0.877354	0.363675	0.363675	0.000979385	163.77	-1.48596	0.363885	0.363885	2.61292e-05
567	TG(48:2) [NL-14:0]	124.236	104.01	-0.229577	0.47869	0.47869	0.45343	63.3292	-0.93431	0.444849	0.444849	0.00235463	29.3165	-2.0539	0.470877	0.470877	1.68958e-05
568	TG(48:2) [NL-14:1]	26.4636	25.9808	0.0130283	0.470303	0.470303	0.986158	14.4241	-0.847487	0.499236	0.499236	0.00796997	6.63619	-1.95841	0.480124	0.480124	2.61292e-05
569	TG(48:2) [NL-16:1]	489.803	407.571	-0.262361	0.373886	0.373886	0.254328	247.101	-0.977501	0.344129	0.344129	0.000344258	148.805	-1.70884	0.345926	0.345926	6.88755e-06
570	TG(48:2) [NL-18:2]	33.6072	26.7471	-0.319981	0.399281	0.399281	0.191623	21.0227	-0.66294	0.382406	0.382406	0.00720716	10.068	-1.72524	0.384975	0.384975	1.40343e-05
571	TG(48:3) [NL-14:0]	11.048	11.4212	0.0458648	0.424805	0.424805	0.891261	6.55857	-0.74578	0.388237	0.388237	0.0039796	2.07901	-2.39135	0.349844	0.349844	5.15526e-07
572	TG(48:3) [NL-16:1]	106.197	100.689	-0.0338707	0.485548	0.485548	0.932968	56.2677	-0.884907	0.515255	0.515255	0.00756564	28.9707	-1.83813	0.507466	0.507466	6.01346e-05
573	TG(48:3) [NL-18:3]	3.1245	2.2148	-0.531459	0.668486	0.668486	0.195017	1.90385	-0.668289	0.465141	0.465141	0.0183335	0.891112	-1.80263	0.571684	0.571684	0.000169124
574	TG(49:1) [NL-16:1]	14.0332	14.1523	0.000831999	0.482537	0.482537	0.998534	18.4683	0.357801	0.526289	0.526289	0.209506	10.2058	-0.436564	0.362662	0.362662	0.0446633
575	TG(49:1) [NL-17:1]	25.5648	21.8387	-0.21378	0.25609	0.25609	0.173526	26.2817	0.0466595	0.290341	0.290341	0.755105	16.8065	-0.596704	0.28308	0.28308	0.00258024
576	TG(50:0) [NL-18:0]	55.4638	50.2929	-0.132387	0.223302	0.223302	0.339487	77.9595	0.487778	0.291178	0.291178	0.00853581	100.193	0.828165	0.383423	0.383423	0.00218632
577	TG(50:1) [NL-14:0]	21.7669	24.5814	0.167751	0.242199	0.242199	0.261188	20.2644	-0.116131	0.268975	0.268975	0.421959	12.9546	-0.746638	0.172991	0.172991	1.7691e-05
578	TG(50:1) [NL-16:0]	1162.56	875.796	-0.390793	0.300012	0.300012	0.0469559	732.716	-0.647199	0.295509	0.295509	0.00179348	823.361	-0.479284	0.2981	0.2981	0.0121941
579	TG(50:1) [NL-18:1]	901.179	674.993	-0.386601	0.365111	0.365111	0.0938559	602.859	-0.546324	0.350838	0.350838	0.0125346	610.162	-0.531997	0.364745	0.364745	0.0198437
580	TG(50:2) [NL-14:0]	101.804	114.39	0.172247	0.427618	0.427618	0.543651	67.737	-0.562894	0.350582	0.350582	0.0107818	23.339	-2.11119	0.393529	0.393529	3.51927e-06
581	TG(50:2) [NL-16:1]	598.377	626.337	0.0835389	0.338566	0.338566	0.721704	372.769	-0.66419	0.334606	0.334606	0.00328052	195.246	-1.5961	0.330225	0.330225	7.89126e-06
582	TG(50:2) [NL-18:1]	1014.64	1029.3	0.0224495	0.302583	0.302583	0.926405	631.289	-0.683492	0.305462	0.305462	0.00157809	285.543	-1.82778	0.303962	0.303962	1.45026e-06
583	TG(50:2) [NL-18:2]	62.6682	56.7025	-0.133118	0.326625	0.326625	0.538458	50.598	-0.299044	0.334918	0.334918	0.107951	34.5181	-0.843283	0.300218	0.300218	0.000379412
584	TG(50:3) [NL-14:0]	15.6105	16.3608	0.0809886	0.310671	0.310671	0.709994	10.9713	-0.509563	0.365142	0.365142	0.0207637	3.17328	-2.30977	0.401989	0.401989	2.09939e-06
585	TG(50:3) [NL-14:1]	12.3086	20.3525	0.723911	0.386984	0.386984	0.00868034	6.03037	-1.02082	0.34664	0.34664	0.000278245	1.68331	-2.84741	0.279247	0.279247	3.39265e-08
586	TG(50:3) [NL-16:1]	327.28	417.213	0.346149	0.394947	0.394947	0.153656	177.218	-0.88014	0.35405	0.35405	0.000820515	68.1557	-2.24973	0.320103	0.320103	4.5635e-07
587	TG(50:3) [NL-18:2]	59.238	66.1387	0.170638	0.376384	0.376384	0.482208	44.3713	-0.408184	0.386659	0.386659	0.0644338	15.2399	-1.94522	0.372997	0.372997	4.35993e-06
588	TG(50:3) [NL-18:3]	4.22576	3.58197	-0.222844	0.442445	0.442445	0.43068	3.25259	-0.358208	0.433615	0.433615	0.133371	1.70096	-1.27973	0.379623	0.379623	0.000106995
589	TG(50:4) [NL-14:0]	3.46038	3.35401	-0.0363627	0.421273	0.421273	0.916188	2.37128	-0.557763	0.484798	0.484798	0.0476302	0.864101	-1.98851	0.403655	0.403655	6.95645e-06
590	TG(50:4) [NL-18:3]	6.86056	8.38986	0.291058	0.345286	0.345286	0.168895	5.48183	-0.330254	0.364291	0.364291	0.103736	1.72178	-1.99341	0.344781	0.344781	2.01979e-06
591	TG(50:4) [NL-20:4]	7.58722	5.42384	-0.47679	0.399103	0.399103	0.0641152	6.08517	-0.30872	0.387612	0.387612	0.146368	2.01985	-1.95622	0.5683	0.5683	9.00353e-05
592	TG(51:0) [NL-16:0]	5.66181	5.18559	-0.107417	0.415037	0.415037	0.711302	8.50405	0.605144	0.416415	0.416415	0.0173794	5.41367	-0.0447034	0.410337	0.410337	0.848357
593	TG(51:1) [NL-17:0]	17.1364	17.993	0.086337	0.259178	0.259178	0.622382	21.8204	0.342857	0.353141	0.353141	0.0839567	11.6955	-0.547223	0.320868	0.320868	0.00891007
594	TG(51:2) [NL-15:0]	7.29709	9.39624	0.384044	0.417734	0.417734	0.136189	8.11427	0.181379	0.38127	0.38127	0.377357	3.11094	-1.25355	0.56912	0.56912	0.00194183
595	TG(51:2) [NL-17:0]	12.8362	12.8488	0.0412016	0.397661	0.397661	0.894351	14.0817	0.144581	0.492025	0.492025	0.572369	6.3121	-0.985166	0.400237	0.400237	0.000917738
596	TG(51:2) [NL-17:1]	57.0239	62.6313	0.141978	0.287647	0.287647	0.439514	53.3472	-0.0917732	0.29804	0.29804	0.557977	21.3385	-1.40462	0.252546	0.252546	2.55003e-06
597	TG(52:1) [NL-18:0]	114.404	152.665	0.428313	0.269203	0.269203	0.0200399	161.086	0.4954	0.315888	0.315888	0.0121492	96.2982	-0.241495	0.297434	0.297434	0.158112
598	TG(52:1) [NL-18:1]	92.2105	124.126	0.431326	0.338604	0.338604	0.0505906	119.601	0.376816	0.342754	0.342754	0.0563161	81.98	-0.156519	0.294516	0.294516	0.343185
599	TG(52:2) [NL-16:0]	520.68	646.592	0.324668	0.319256	0.319256	0.105197	451.19	-0.209733	0.375058	0.375058	0.299542	200.533	-1.37241	0.355848	0.355848	3.80133e-05
600	TG(52:2) [NL-18:2]	12.4111	15.2589	0.325972	0.336171	0.336171	0.117394	16.1377	0.399163	0.365981	0.365981	0.05793	8.37796	-0.560496	0.417237	0.417237	0.028193
601	TG(52:3) [NL-16:1]	222.341	359.502	0.727761	0.380752	0.380752	0.00757752	161.76	-0.43424	0.414393	0.414393	0.0658904	42.7976	-2.339	0.366862	0.366862	9.1639e-07
602	TG(52:3) [NL-18:2]	109.062	143.781	0.441725	0.419118	0.419118	0.094957	108.553	0.0337104	0.424392	0.424392	0.88034	40.5779	-1.40699	0.489826	0.489826	0.000328104
603	TG(52:4) [NL-16:1]	30.533	48.9153	0.687064	0.395594	0.395594	0.0131537	22.4144	-0.431579	0.363835	0.363835	0.0426426	5.13905	-2.55686	0.370385	0.370385	4.91318e-07
604	TG(52:4) [NL-18:2]	45.2299	63.3012	0.489576	0.432935	0.432935	0.0770506	41.2668	-0.120696	0.408498	0.408498	0.571835	14.6967	-1.60332	0.381334	0.381334	2.09616e-05
605	TG(52:4) [NL-18:3]	9.4119	12.3316	0.392191	0.403176	0.403176	0.116431	8.69835	-0.126255	0.46466	0.46466	0.600088	2.55124	-1.91071	0.497973	0.497973	3.90738e-05
606	TG(52:5) [NL-18:3]	3.75208	5.91492	0.63526	0.435715	0.435715	0.0293158	3.18314	-0.242581	0.372644	0.372644	0.229136	1.04117	-1.84047	0.321063	0.321063	2.1044e-06
607	TG(52:5) [NL-20:4]	14.7911	16.1543	0.140402	0.401603	0.401603	0.598177	14.6574	-0.00219015	0.406867	0.406867	0.990666	3.60517	-2.01036	0.352197	0.352197	2.14884e-06
608	TG(52:5) [NL-20:5]	0.725971	0.662312	-0.161996	0.532669	0.532669	0.660185	1.12369	0.592436	0.556715	0.556715	0.0633156	0.341318	-1.14156	0.585564	0.585564	0.00422063
609	TG(53:2) [NL-17:1]	8.61585	9.97702	0.238762	0.364479	0.364479	0.289323	11.1518	0.387857	0.402237	0.402237	0.0858807	4.95956	-0.763653	0.339167	0.339167	0.00167647
610	TG(53:2) [NL-18:1]	37.476	53.5332	0.515065	0.308193	0.308193	0.0163955	41.8045	0.163675	0.27846	0.27846	0.274291	14.3844	-1.37905	0.298283	0.298283	1.09735e-05
611	TG(54:0) [NL-18:0]	14.5072	13.4106	-0.111934	0.405334	0.405334	0.69086	19.8493	0.464909	0.361813	0.361813	0.0303459	15.9489	0.0702007	0.57927	0.57927	0.831573
612	TG(54:1) [NL-18:1]	9.72837	12.1262	0.363172	0.395996	0.395996	0.136505	15.6568	0.728894	0.406373	0.406373	0.00598757	9.20772	-0.040158	0.419645	0.419645	0.862808
613	TG(54:2) [NL-18:0]	101.754	161.692	0.672366	0.244162	0.244162	0.000787998	139.205	0.462051	0.20706	0.20706	0.00159093	56.783	-0.843429	0.276437	0.276437	0.000216914
614	TG(54:2) [NL-20:1]	100.492	171.006	0.773765	0.263138	0.263138	0.000492827	94.2387	-0.081407	0.238546	0.238546	0.516022	44.9331	-1.15892	0.286529	0.286529	2.75023e-05
615	TG(54:3) [NL-18:1]	750.704	1280.92	0.775704	0.313534	0.313534	0.00158143	745.821	0.00200544	0.282157	0.282157	0.98917	270.632	-1.51394	0.46361	0.46361	0.000133156
616	TG(54:3) [NL-18:2]	21.391	32.8937	0.625742	0.202229	0.202229	0.000350534	27.2201	0.338844	0.283956	0.283956	0.0416093	10.7861	-1.01069	0.337419	0.337419	0.000245859
617	TG(54:4) [NL-18:2]	55.1763	86.5537	0.666237	0.345037	0.345037	0.00712399	65.25	0.23132	0.437168	0.437168	0.325122	28.2483	-1.01294	0.519707	0.519707	0.00422063
618	TG(54:4) [NL-20:3]	20.6952	43.1707	1.0588	0.302107	0.302107	0.000141997	19.6361	-0.0829279	0.320435	0.320435	0.618009	5.1554	-2.0008	0.267662	0.267662	3.12256e-07
619	TG(54:5) [NL-18:3]	7.32122	8.82843	0.295839	0.394792	0.394792	0.223003	7.01408	-0.131253	0.639889	0.639889	0.695222	3.88311	-0.996505	0.638459	0.638459	0.0141552
620	TG(54:5) [NL-20:4]	30.8791	39.5368	0.350165	0.324531	0.324531	0.0875487	35.027	0.179778	0.301826	0.301826	0.269794	7.82791	-1.99536	0.358197	0.358197	2.55003e-06
621	TG(54:6) [NL-18:3]	4.17949	3.68091	-0.14741	0.474004	0.474004	0.65252	5.24079	0.303091	0.630492	0.630492	0.37227	2.80703	-0.691411	0.793222	0.793222	0.132387
622	TG(54:6) [NL-20:4]	10.2214	15.9072	0.629948	0.404379	0.404379	0.0224221	10.4739	0.00360137	0.474499	0.474499	0.98917	1.82513	-2.46895	0.306825	0.306825	1.79311e-07
623	TG(54:6) [NL-20:5]	4.4289	5.87199	0.43265	0.45617	0.45617	0.124415	7.04243	0.702883	0.429622	0.429622	0.00976032	0.89825	-2.27749	0.471182	0.471182	7.89126e-06
624	TG(54:6) [NL-22:6]	20.237	15.9406	-0.316097	0.44773	0.44773	0.251189	13.8837	-0.518125	0.45406	0.45406	0.0491241	6.17578	-1.68296	0.445097	0.445097	4.33382e-05
625	TG(54:7) [NL-20:5]	2.54265	3.32323	0.364668	0.595429	0.595429	0.325233	3.4076	0.404104	0.577888	0.577888	0.199504	1.01313	-1.28088	0.400988	0.400988	0.00015699
626	TG(54:7) [NL-22:6]	33.2858	36.5684	0.139082	0.504594	0.504594	0.69086	20.1038	-0.68913	0.396011	0.396011	0.00708624	4.50873	-2.88765	0.540571	0.540571	3.6005e-06
627	TG(56:6) [NL-20:4]	10.7531	21.1009	0.998977	0.376398	0.376398	0.000994783	13.1419	0.31385	0.384545	0.384545	0.137997	2.0526	-2.36793	0.393484	0.393484	1.45026e-06
628	TG(56:6) [NL-22:5]	11.1762	21.0476	0.918507	0.280806	0.280806	0.000236673	10.0265	-0.157539	0.30953	0.30953	0.344669	2.49084	-2.18326	0.384567	0.384567	2.21928e-06
629	TG(56:7) [NL-20:4]	1.86351	3.1014	0.727283	0.41278	0.41278	0.0124045	2.34559	0.296568	0.484589	0.484589	0.257423	0.372277	-2.37203	0.543931	0.543931	1.68958e-05
630	TG(56:7) [NL-20:5]	1.5866	2.53949	0.779621	0.677935	0.677935	0.0730121	2.5471	0.807409	0.630957	0.630957	0.0308808	0.386824	-1.94596	0.710715	0.710715	0.000452756
631	TG(56:7) [NL-22:5]	4.93887	10.2579	1.06069	0.51506	0.51506	0.00487014	4.258	-0.170507	0.398883	0.398883	0.426457	0.705032	-2.76317	0.391627	0.391627	4.5635e-07
632	TG(56:7) [NL-22:6]	40.9649	58.2822	0.51068	0.398728	0.398728	0.0498598	29.5827	-0.45588	0.358146	0.358146	0.0316042	4.11126	-3.69659	1.23699	1.23699	0.000247666
633	TG(56:8) [NL-20:4]	1.14438	1.38121	0.30749	0.571963	0.571963	0.394727	1.72866	0.644382	0.537026	0.537026	0.0407845	0.510001	-1.10726	0.512618	0.512618	0.00218632
634	TG(56:8) [NL-20:5]	0.804602	0.874133	0.0999669	0.708737	0.708737	0.855062	1.32257	0.715007	0.673167	0.673167	0.0634559	0.509602	-0.591871	0.494761	0.494761	0.0456951
635	TG(56:8) [NL-22:6]	20.9516	37.5636	0.825923	0.398285	0.398285	0.00470686	13.2301	-0.667075	0.346589	0.346589	0.00395511	1.92509	-3.49245	0.489368	0.489368	4.3979e-07
636	TG(56:9) [NL-22:6]	1.34248	2.97609	1.19249	0.56513	0.56513	0.0042228	1.32381	0.0442079	0.511722	0.511722	0.872294	0.286628	-2.15618	0.489284	0.489284	1.57437e-05
637	TG(58:8) [NL-22:6]	12.7005	29.7134	1.22787	0.334856	0.334856	0.000103152	10.0008	-0.349028	0.365998	0.365998	0.0891725	1.29798	-3.28199	0.303129	0.303129	2.25699e-08
638	TG(O-50:1) [SIM]	31.3038	28.5368	-0.127401	0.655431	0.655431	0.787347	38.2179	0.332475	0.560587	0.560587	0.271568	21.0214	-0.503064	0.494426	0.494426	0.08374
639	TG(O-50:2) [SIM]	15.652	14.2138	-0.122371	0.596933	0.596933	0.770098	20.4766	0.419488	0.55682	0.55682	0.167737	11.3502	-0.392128	0.454381	0.454381	0.136092
640	TG(O-52:1) [SIM]	38.5063	36.3703	-0.0953024	0.667715	0.667715	0.853405	46.8072	0.322363	0.535009	0.535009	0.264172	26.9923	-0.440648	0.449803	0.449803	0.0935697
641	TG(O-52:2) [SIM]	36.3681	34.8113	-0.0789201	0.644568	0.644568	0.871968	43.888	0.309127	0.50768	0.50768	0.259609	23.9496	-0.542484	0.446685	0.446685	0.0431271
642	TG(O-54:2) [SIM]	35.161	33.596	-0.0530596	0.641719	0.641719	0.918371	41.9947	0.301891	0.558655	0.558655	0.31595	22.0552	-0.599179	0.489995	0.489995	0.0420179
643	TG(O-54:3) [SIM]	45.8723	46.4881	0.00399821	0.568245	0.568245	0.998325	58.2583	0.35105	0.509154	0.509154	0.204642	26.452	-0.745445	0.372522	0.372522	0.00360147
644	TG(O-54:4) [SIM]	16.305	15.3541	-0.0966036	0.616192	0.616192	0.83323	19.1859	0.231646	0.585986	0.585986	0.458319	10.4655	-0.582618	0.43263	0.43263	0.0279248
645	TG(O-50:1) [NL-15:0]	0.685584	0.676558	0.0105875	0.42299	0.42299	0.989355	0.880083	0.354721	0.513689	0.513689	0.204295	0.536404	-0.340714	0.477738	0.477738	0.211348
646	TG(O-50:1) [NL-16:0]	2.75354	2.54685	-0.118078	0.31082	0.31082	0.565647	3.77674	0.446171	0.325092	0.325092	0.0224742	2.36583	-0.213521	0.26064	0.26064	0.15508
647	TG(O-50:1) [NL-17:1]	2.85303	2.67781	-0.0835952	0.430866	0.430866	0.787347	3.75022	0.40327	0.424842	0.424842	0.0902506	2.22629	-0.336698	0.379111	0.379111	0.126121
648	TG(O-50:1) [NL-18:1]	1.38075	1.33174	-0.0708815	0.553759	0.553759	0.866091	2.05378	0.60696	0.414041	0.414041	0.0167134	1.25886	-0.115611	0.473331	0.473331	0.663345
649	TG(O-50:2) [NL-16:1]	2.44544	2.51086	0.0614506	0.38089	0.38089	0.829104	4.01625	0.7086	0.472203	0.472203	0.0150265	2.12215	-0.191368	0.418962	0.418962	0.410257
650	TG(O-50:2) [NL-18:1]	1.01706	1.13984	0.184198	0.491286	0.491286	0.572046	1.51378	0.559663	0.588494	0.588494	0.0898506	0.801597	-0.333365	0.527249	0.527249	0.262063
651	TG(O-50:2) [NL-18:2]	0.325497	0.251807	-0.286746	0.810715	0.810715	0.594985	0.576334	0.814192	0.981923	0.981923	0.132437	0.297512	-0.0407281	0.807486	0.807486	0.925323
652	TG(O-52:1) [NL-16:0]	1.35973	1.41307	0.0415213	0.531362	0.531362	0.922196	1.94021	0.522767	0.463509	0.463509	0.0514122	1.21239	-0.133067	0.39266	0.39266	0.539297
653	TG(O-52:1) [NL-18:1]	0.839706	0.843676	0.0486173	0.518401	0.518401	0.905041	1.20748	0.573838	0.498766	0.498766	0.0476302	0.660853	-0.28392	0.462013	0.462013	0.275332
654	TG(O-52:2) [NL-16:0]	1.13241	1.33529	0.268561	0.364276	0.364276	0.230348	1.63301	0.553018	0.386646	0.386646	0.0186767	0.887873	-0.348521	0.46333	0.46333	0.188425
655	TG(O-52:2) [NL-17:1]	2.39436	2.46608	0.0542326	0.482193	0.482193	0.887382	2.94254	0.329236	0.414317	0.414317	0.147028	1.7981	-0.376028	0.395219	0.395219	0.103759
656	TG(O-52:2) [NL-18:1]	1.99882	2.16738	0.13188	0.3467	0.3467	0.565647	2.63468	0.412498	0.350412	0.350412	0.0440235	1.55202	-0.356221	0.374981	0.374981	0.103927
657	TG(O-54:2) [NL-17:1]	1.18746	1.12592	-0.0309782	0.615513	0.615513	0.962507	1.39694	0.291394	0.581399	0.581399	0.351882	0.929967	-0.271652	0.525296	0.525296	0.35549
658	TG(O-54:2) [NL-18:1]	2.90887	3.01458	0.065341	0.525463	0.525463	0.870029	3.88244	0.458047	0.439126	0.439126	0.0669436	2.15552	-0.378018	0.398073	0.398073	0.103927
659	TG(O-54:3) [NL-17:1]	0.23669	0.301242	0.333647	0.426236	0.426236	0.202711	0.26193	0.094544	0.532505	0.532505	0.732813	0.15069	-0.704849	0.542452	0.542452	0.0327201
660	TG(O-54:3) [NL-18:1]	0.617623	0.626719	0.114222	0.662105	0.662105	0.814195	0.932638	0.702269	0.632037	0.632037	0.0543895	0.339705	-0.820063	0.779951	0.779951	0.0748342
661	TG(O-54:4) [NL-17:1]	0.411853	0.428699	0.0452637	0.537184	0.537184	0.916976	0.469396	0.131651	0.629474	0.629474	0.689749	0.337984	-0.262332	0.449333	0.449333	0.300585
662	Ubiquinone	1114.7	402.614	-1.45724	0.23708	0.23708	3.08163e-06	999.289	-0.154085	0.285495	0.285495	0.316051	579.687	-0.958413	0.36566	0.36566	0.00059496

## Sheet: Figure S1
Figure S1: Percentage change of lipid abundance in Hep3B cells with cyclodextrin treatment.

## Sheet: Figure S2
Figure S2: Percentage change of lipid abundance in Hep3B cells with cholesterol loaded cyclodextrin treatment.
